# Supplementary material for: The c-Rel transcription factor limits early interferon and neuroinflammatory responses to prevent herpes simplex encephalitis onset in mice
Source: Sci Rep. 2021 Oct 27;11:21171. doi: 10.1038/s41598-021-00391-7 (PMC8551191; doi:10.1038/s41598-021-00391-7)
Supplement: Supplementary file 1 — Supplementary Information 1. [file 41598_2021_391_MOESM1_ESM.xlsx]

## Sheet: Viral Raw Counts
Raw counts aligning to the HSV-1 strain 17 reference genome (GenBank: JN555585.1), including 75 viral features/open reading frames (Region)
BS: brainstem, mut: C307X, HSV: day 5 post-HSV-1 infection, HI: high-responder, LO: low-responder, NI: non-infected, LAT: latency-associated transcript, IE: immediate-early, E: early, L: late
Feature	Phase	BS3-mut-HSV-HI	BS4-mut-HSV-HI	BS7-mut-HSV-HI	BS16-wt-HSV-HI	BS17-wt-HSV-HI	BS18-wt-HSV-HI	BS2-mut-HSV-LO	BS5-mut-HSV-LO	BS6-mut-HSV-LO	BS15-wt-HSV-LO	BS19-wt-HSV-LO	BS20-mut-NI	BS21-mut-NI	BS27-mut-NI	BS28-mut-NI	BS25-wt-NI	BS29-wt-NI	BS30-wt-NI	BS31-wt-NI
Total genome	n/a	1498	2232	1311	37	173	81	10	1	0	16	6	1	1	1	0	1	1	1	3
LAT	LAT	5	14	4	0	1	1	0	0	0	0	0	0	0	0	0	0	0	0	0
RL2	IE	37	54	26	4	7	4	0	0	0	0	0	0	0	0	0	0	0	0	0
RS1	IE	36	70	30	1	10	1	0	0	0	1	0	0	0	0	0	0	0	0	0
US1	IE	91	118	75	3	15	4	0	0	0	2	0	0	0	0	0	0	0	0	0
US12	IE	182	194	160	2	18	10	1	0	0	1	0	0	0	0	0	0	0	0	0
UL54	IE	13	31	9	3	1	0	0	0	0	0	0	0	0	0	0	0	0	0	0
UL2	E	34	35	24	0	1	3	0	0	0	0	0	0	0	0	0	0	0	0	0
UL5	E	4	17	15	0	0	0	0	0	0	0	0	0	0	0	0	0	0	0	0
UL9	E	22	43	16	0	3	1	0	0	0	0	0	0	0	0	0	0	0	0	0
UL8	E	12	26	7	0	2	1	0	0	0	0	0	0	0	0	0	0	0	0	0
UL12	E	28	49	28	0	2	0	1	0	0	0	1	0	0	0	0	0	0	0	0
UL23	E	19	12	11	0	3	0	0	0	0	0	1	0	0	0	0	0	0	0	0
UL29	E	51	68	37	1	7	3	0	0	0	1	0	0	0	0	0	0	0	0	0
UL30	E	28	44	20	1	5	5	0	0	0	0	0	0	0	0	0	0	0	0	0
UL37	E	19	26	13	1	3	3	0	0	0	0	0	0	0	0	0	0	0	0	0
UL39	E	49	82	34	0	10	2	0	0	0	1	0	0	0	0	0	0	0	0	0
UL40	E	19	35	14	0	5	1	0	0	0	1	0	0	0	0	0	0	0	0	0
UL42	E	49	65	39	1	2	3	0	0	0	1	0	0	0	0	0	0	0	0	0
UL43	E	5	9	2	0	1	0	0	0	0	0	0	0	0	0	0	0	0	0	0
UL49	E	27	37	25	1	3	1	0	0	0	1	0	0	0	0	0	0	0	0	0
UL50	E	35	39	29	1	4	2	1	0	0	1	0	0	0	0	0	0	0	0	0
UL52	E	11	22	16	2	0	1	0	0	0	1	0	0	0	0	0	0	0	0	0
UL55	E	1	7	1	0	0	0	0	0	0	0	0	0	0	0	0	0	0	0	0
UL56	E	15	31	10	1	1	0	0	0	0	0	0	0	0	0	0	0	0	0	0
US2	E	7	13	6	0	0	0	0	0	0	0	0	0	0	0	0	0	0	0	0
US3	E	12	17	13	1	1	1	0	0	0	0	0	0	0	0	0	0	0	0	0
US4	E	8	13	10	1	1	0	0	0	0	0	0	0	0	0	0	0	0	0	0
US5	E	29	66	28	0	2	2	0	0	0	0	1	0	0	0	0	0	0	0	0
US6	E	27	62	27	0	2	1	0	0	0	0	1	0	0	0	0	0	0	0	0
US7	E	18	36	18	0	1	0	0	0	0	0	0	0	0	0	0	0	0	0	0
US8	E	26	47	32	0	5	3	0	0	0	1	0	0	0	0	0	0	0	0	0
US8A	E	20	30	23	0	2	3	0	0	0	1	0	0	0	0	0	0	0	0	0
US9	E	18	23	17	0	2	3	0	0	0	1	0	0	0	0	0	0	0	0	0
US11	E	149	168	131	2	15	9	1	0	0	1	0	0	0	0	0	0	0	0	0
US10	E	125	138	111	1	14	7	0	0	0	1	0	0	0	0	0	0	0	0	0
RL1	L	2	3	1	0	0	1	0	0	0	0	0	0	0	0	0	0	0	0	0
UL1	L	41	48	32	0	2	3	0	0	0	0	0	0	0	0	0	0	0	0	0
UL3	L	12	11	6	2	0	0	0	0	0	0	0	0	0	0	0	0	0	0	0
UL4	L	3	4	5	0	0	0	0	0	0	0	0	0	0	0	0	0	0	0	0
UL6	L	29	45	21	0	2	1	0	0	0	0	0	0	0	0	0	0	0	0	0
UL7	L	14	22	12	0	2	0	0	0	0	0	0	0	0	0	0	0	0	0	0
UL10	L	20	31	19	0	2	0	0	0	0	0	0	0	0	0	0	0	0	0	0
UL14	L	31	58	35	0	2	0	1	0	0	0	1	0	0	0	0	0	0	0	0
UL13	L	30	56	30	0	2	0	1	0	0	0	1	0	0	0	0	0	0	0	0
UL11	L	8	12	9	0	0	0	0	0	0	0	1	0	0	0	0	0	0	0	0
UL15	L	6	17	6	0	2	1	0	0	0	0	0	0	0	0	0	0	0	0	0
UL17	L	5	11	5	0	2	0	0	1	0	0	0	0	0	0	0	0	0	0	0
UL16	L	2	7	3	0	2	0	0	1	0	0	0	0	0	0	0	0	0	0	0
UL20	L	84	121	83	2	8	4	1	0	0	0	0	0	0	0	0	0	0	0	0
UL19	L	84	115	77	2	8	4	1	0	0	0	0	0	0	0	0	0	0	0	0
UL18	L	34	50	24	0	3	2	0	0	0	0	0	0	0	0	0	0	0	0	0
UL21	L	7	19	13	0	0	1	0	0	0	0	0	0	0	0	0	0	0	0	0
UL22	L	15	36	20	0	2	1	0	0	0	0	0	0	0	0	0	0	0	0	0
UL24	L	42	86	47	2	7	3	3	0	0	1	0	0	0	0	0	0	0	0	0
UL25	L	39	79	44	2	7	3	3	0	0	1	0	0	0	0	0	0	0	0	0
UL26	L	25	60	34	1	4	3	3	0	0	1	0	0	0	0	0	0	0	0	0
UL26.5	L	19	44	25	1	3	1	3	0	0	1	0	0	0	0	0	0	0	0	0
UL28	L	73	126	73	0	12	3	0	0	0	0	0	0	0	0	0	0	0	0	0
UL27	L	68	107	64	0	10	3	0	0	0	0	0	0	0	0	0	0	0	0	0
UL32	L	25	38	16	0	3	1	0	0	0	0	0	0	0	0	0	0	0	0	0
UL31	L	19	27	12	0	3	1	0	0	0	0	0	0	0	0	0	0	0	0	0
UL33	L	31	61	29	1	3	2	0	0	0	0	0	0	0	0	0	0	0	0	0
UL34	L	27	55	28	1	3	1	0	0	0	0	0	0	0	0	0	0	0	0	0
UL35	L	12	30	18	0	1	1	0	0	0	0	0	0	0	0	0	0	0	0	0
UL36	L	8	12	5	2	1	2	2	0	0	2	3	1	1	1	0	1	1	1	3
UL38	L	12	16	9	0	0	1	0	0	0	0	0	0	0	0	0	0	0	0	0
UL41	L	8	10	7	0	0	0	0	0	0	0	0	0	0	0	0	0	0	0	0
UL44	L	69	84	62	0	5	4	0	0	0	1	0	0	0	0	0	0	0	0	0
UL45	L	25	39	24	0	2	3	0	0	0	0	0	0	0	0	0	0	0	0	0
UL47	L	115	137	84	2	10	3	0	0	0	0	0	0	0	0	0	0	0	0	0
UL46	L	67	83	51	2	7	2	0	0	0	0	0	0	0	0	0	0	0	0	0
UL48	L	76	111	73	3	7	4	1	0	0	1	0	0	0	0	0	0	0	0	0
UL49A	L	38	48	34	1	3	1	0	0	0	1	0	0	0	0	0	0	0	0	0
UL51	L	5	14	7	0	1	0	0	0	0	0	0	0	0	0	0	0	0	0	0
UL53	L	4	12	12	2	0	0	0	0	0	0	0	0	0	0	0	0	0	0	0

## Sheet: Viral CPM
Counts per million host-aligned reads for 75 viral features/open reading frames (Region) defined in the HSV-1 strain 17 reference genome (GenBank: JN555585.1)
CPM: viral counts per million host reads, BS: brainstem, mut: C307X, HSV: day 5 post-HSV-1 infection, HI: high-responder, LO: low-responder, NI: non-infected, LAT: latency-associated transcript, IE: immediate-early, E: early, L: late
Feature	Phase	BS3-mut-HSV-HI	BS4-mut-HSV-HI	BS7-mut-HSV-HI	BS16-wt-HSV-HI	BS17-wt-HSV-HI	BS18-wt-HSV-HI	BS2-mut-HSV-LO	BS5-mut-HSV-LO	BS6-mut-HSV-LO	BS15-wt-HSV-LO	BS19-wt-HSV-LO	BS20-mut-NI	BS21-mut-NI	BS27-mut-NI	BS28-mut-NI	BS25-wt-NI	BS29-wt-NI	BS30-wt-NI	BS31-wt-NI
Total genome	n/a	93.0972	136.769	72.5755	2.0252	10.2216	4.56503	0.680259	0.0605387	0	0.629159	0.344881	0.0685908	0.0663804	0.0640146	0	0.0593009	0.0556448	0.0593393	0.166091
LAT	LAT	0.310738	0.857873	0.221435	0	0.0590842	0.0563585	0	0	0	0	0	0	0	0	0	0	0	0	0
RL2	IE	2.29946	3.30894	1.43933	0.21894	0.41359	0.225434	0	0	0	0	0	0	0	0	0	0	0	0	0
RS1	IE	2.23732	4.28937	1.66077	0.0547351	0.590842	0.0563585	0	0	0	0.0393224	0	0	0	0	0	0	0	0	0
US1	IE	5.65544	7.23065	4.15192	0.164205	0.886264	0.225434	0	0	0	0.0786448	0	0	0	0	0	0	0	0	0
US12	IE	11.3109	11.8877	8.85742	0.10947	1.06352	0.563585	0.0680259	0	0	0.0393224	0	0	0	0	0	0	0	0	0
UL54	IE	0.80792	1.89958	0.49823	0.164205	0.0590842	0	0	0	0	0	0	0	0	0	0	0	0	0	0
UL2	E	2.11302	2.14468	1.32861	0	0.0590842	0.169075	0	0	0	0	0	0	0	0	0	0	0	0	0
UL5	E	0.248591	1.0417	0.830383	0	0	0	0	0	0	0	0	0	0	0	0	0	0	0	0
UL9	E	1.36725	2.6349	0.885742	0	0.177253	0.0563585	0	0	0	0	0	0	0	0	0	0	0	0	0
UL8	E	0.745772	1.59319	0.387512	0	0.118168	0.0563585	0	0	0	0	0	0	0	0	0	0	0	0	0
UL12	E	1.74013	3.00256	1.55005	0	0.118168	0	0.0680259	0	0	0	0.0574801	0	0	0	0	0	0	0	0
UL23	E	1.18081	0.73532	0.608948	0	0.177253	0	0	0	0	0	0.0574801	0	0	0	0	0	0	0	0
UL29	E	3.16953	4.16681	2.04828	0.0547351	0.41359	0.169075	0	0	0	0.0393224	0	0	0	0	0	0	0	0	0
UL30	E	1.74013	2.69617	1.10718	0.0547351	0.295421	0.281792	0	0	0	0	0	0	0	0	0	0	0	0	0
UL37	E	1.18081	1.59319	0.719665	0.0547351	0.177253	0.169075	0	0	0	0	0	0	0	0	0	0	0	0	0
UL39	E	3.04524	5.02469	1.8822	0	0.590842	0.112717	0	0	0	0.0393224	0	0	0	0	0	0	0	0	0
UL40	E	1.18081	2.14468	0.775024	0	0.295421	0.0563585	0	0	0	0.0393224	0	0	0	0	0	0	0	0	0
UL42	E	3.04524	3.98298	2.159	0.0547351	0.118168	0.169075	0	0	0	0.0393224	0	0	0	0	0	0	0	0	0
UL43	E	0.310738	0.55149	0.110718	0	0.0590842	0	0	0	0	0	0	0	0	0	0	0	0	0	0
UL49	E	1.67799	2.26724	1.38397	0.0547351	0.177253	0.0563585	0	0	0	0.0393224	0	0	0	0	0	0	0	0	0
UL50	E	2.17517	2.38979	1.60541	0.0547351	0.236337	0.112717	0.0680259	0	0	0.0393224	0	0	0	0	0	0	0	0	0
UL52	E	0.683624	1.34809	0.885742	0.10947	0	0.0563585	0	0	0	0.0393224	0	0	0	0	0	0	0	0	0
UL55	E	0.0621477	0.428937	0.0553589	0	0	0	0	0	0	0	0	0	0	0	0	0	0	0	0
UL56	E	0.932215	1.89958	0.553589	0.0547351	0.0590842	0	0	0	0	0	0	0	0	0	0	0	0	0	0
US2	E	0.435034	0.796597	0.332153	0	0	0	0	0	0	0	0	0	0	0	0	0	0	0	0
US3	E	0.745772	1.0417	0.719665	0.0547351	0.0590842	0.0563585	0	0	0	0	0	0	0	0	0	0	0	0	0
US4	E	0.497181	0.796597	0.553589	0.0547351	0.0590842	0	0	0	0	0	0	0	0	0	0	0	0	0	0
US5	E	1.80228	4.04426	1.55005	0	0.118168	0.112717	0	0	0	0	0.0574801	0	0	0	0	0	0	0	0
US6	E	1.67799	3.79915	1.49469	0	0.118168	0.0563585	0	0	0	0	0.0574801	0	0	0	0	0	0	0	0
US7	E	1.11866	2.20596	0.99646	0	0.0590842	0	0	0	0	0	0	0	0	0	0	0	0	0	0
US8	E	1.61584	2.88	1.77148	0	0.295421	0.169075	0	0	0	0.0393224	0	0	0	0	0	0	0	0	0
US8A	E	1.24295	1.8383	1.27325	0	0.118168	0.169075	0	0	0	0.0393224	0	0	0	0	0	0	0	0	0
US9	E	1.11866	1.40936	0.941101	0	0.118168	0.169075	0	0	0	0.0393224	0	0	0	0	0	0	0	0	0
US11	E	9.26	10.2945	7.25201	0.10947	0.886264	0.507226	0.0680259	0	0	0.0393224	0	0	0	0	0	0	0	0	0
US10	E	7.76846	8.45618	6.14484	0.0547351	0.827179	0.394509	0	0	0	0.0393224	0	0	0	0	0	0	0	0	0
RL1	L	0.124295	0.18383	0.0553589	0	0	0.0563585	0	0	0	0	0	0	0	0	0	0	0	0	0
UL1	L	2.54805	2.94128	1.77148	0	0.118168	0.169075	0	0	0	0	0	0	0	0	0	0	0	0	0
UL3	L	0.745772	0.674043	0.332153	0.10947	0	0	0	0	0	0	0	0	0	0	0	0	0	0	0
UL4	L	0.186443	0.245107	0.276794	0	0	0	0	0	0	0	0	0	0	0	0	0	0	0	0
UL6	L	1.80228	2.75745	1.16254	0	0.118168	0.0563585	0	0	0	0	0	0	0	0	0	0	0	0	0
UL7	L	0.870067	1.34809	0.664306	0	0.118168	0	0	0	0	0	0	0	0	0	0	0	0	0	0
UL10	L	1.24295	1.89958	1.05182	0	0.118168	0	0	0	0	0	0	0	0	0	0	0	0	0	0
UL14	L	1.92658	3.55405	1.93756	0	0.118168	0	0.0680259	0	0	0	0.0574801	0	0	0	0	0	0	0	0
UL13	L	1.86443	3.43149	1.66077	0	0.118168	0	0.0680259	0	0	0	0.0574801	0	0	0	0	0	0	0	0
UL11	L	0.497181	0.73532	0.49823	0	0	0	0	0	0	0	0.0574801	0	0	0	0	0	0	0	0
UL15	L	0.372886	1.0417	0.332153	0	0.118168	0.0563585	0	0	0	0	0	0	0	0	0	0	0	0	0
UL17	L	0.310738	0.674043	0.276794	0	0.118168	0	0	0.0605387	0	0	0	0	0	0	0	0	0	0	0
UL16	L	0.124295	0.428937	0.166077	0	0.118168	0	0	0.0605387	0	0	0	0	0	0	0	0	0	0	0
UL20	L	5.2204	7.41448	4.59479	0.10947	0.472674	0.225434	0.0680259	0	0	0	0	0	0	0	0	0	0	0	0
UL19	L	5.2204	7.04682	4.26263	0.10947	0.472674	0.225434	0.0680259	0	0	0	0	0	0	0	0	0	0	0	0
UL18	L	2.11302	3.06383	1.32861	0	0.177253	0.112717	0	0	0	0	0	0	0	0	0	0	0	0	0
UL21	L	0.435034	1.16426	0.719665	0	0	0.0563585	0	0	0	0	0	0	0	0	0	0	0	0	0
UL22	L	0.932215	2.20596	1.10718	0	0.118168	0.0563585	0	0	0	0	0	0	0	0	0	0	0	0	0
UL24	L	2.6102	5.26979	2.60187	0.10947	0.41359	0.169075	0.204078	0	0	0.0393224	0	0	0	0	0	0	0	0	0
UL25	L	2.42376	4.84086	2.43579	0.10947	0.41359	0.169075	0.204078	0	0	0.0393224	0	0	0	0	0	0	0	0	0
UL26	L	1.55369	3.6766	1.8822	0.0547351	0.236337	0.169075	0.204078	0	0	0.0393224	0	0	0	0	0	0	0	0	0
UL26.5	L	1.18081	2.69617	1.38397	0.0547351	0.177253	0.0563585	0.204078	0	0	0.0393224	0	0	0	0	0	0	0	0	0
UL28	L	4.53678	7.72086	4.0412	0	0.709011	0.169075	0	0	0	0	0	0	0	0	0	0	0	0	0
UL27	L	4.22604	6.5566	3.54297	0	0.590842	0.169075	0	0	0	0	0	0	0	0	0	0	0	0	0
UL32	L	1.55369	2.32851	0.885742	0	0.177253	0.0563585	0	0	0	0	0	0	0	0	0	0	0	0	0
UL31	L	1.18081	1.65447	0.664306	0	0.177253	0.0563585	0	0	0	0	0	0	0	0	0	0	0	0	0
UL33	L	1.92658	3.73788	1.60541	0.0547351	0.177253	0.112717	0	0	0	0	0	0	0	0	0	0	0	0	0
UL34	L	1.67799	3.37022	1.55005	0.0547351	0.177253	0.0563585	0	0	0	0	0	0	0	0	0	0	0	0	0
UL35	L	0.745772	1.8383	0.99646	0	0.0590842	0.0563585	0	0	0	0	0	0	0	0	0	0	0	0	0
UL36	L	0.497181	0.73532	0.276794	0.10947	0.0590842	0.112717	0.136052	0	0	0.0786448	0.17244	0.0685908	0.0663804	0.0640146	0	0.0593009	0.0556448	0.0593393	0.166091
UL38	L	0.745772	0.980427	0.49823	0	0	0.0563585	0	0	0	0	0	0	0	0	0	0	0	0	0
UL41	L	0.497181	0.612767	0.387512	0	0	0	0	0	0	0	0	0	0	0	0	0	0	0	0
UL44	L	4.28819	5.14724	3.43225	0	0.295421	0.225434	0	0	0	0.0393224	0	0	0	0	0	0	0	0	0
UL45	L	1.55369	2.38979	1.32861	0	0.118168	0.169075	0	0	0	0	0	0	0	0	0	0	0	0	0
UL47	L	7.14698	8.3949	4.65015	0.10947	0.590842	0.169075	0	0	0	0	0	0	0	0	0	0	0	0	0
UL46	L	4.16389	5.08596	2.8233	0.10947	0.41359	0.112717	0	0	0	0	0	0	0	0	0	0	0	0	0
UL48	L	4.72322	6.80171	4.0412	0.164205	0.41359	0.225434	0.0680259	0	0	0.0393224	0	0	0	0	0	0	0	0	0
UL49A	L	2.36161	2.94128	1.8822	0.0547351	0.177253	0.0563585	0	0	0	0.0393224	0	0	0	0	0	0	0	0	0
UL51	L	0.310738	0.857873	0.387512	0	0.0590842	0	0	0	0	0	0	0	0	0	0	0	0	0	0
UL53	L	0.248591	0.73532	0.664306	0.10947	0	0	0	0	0	0	0	0	0	0	0	0	0	0	0
