# Supplementary material for: The c-Rel transcription factor limits early interferon and neuroinflammatory responses to prevent herpes simplex encephalitis onset in mice
Source: Sci Rep. 2021 Oct 27;11:21171. doi: 10.1038/s41598-021-00391-7 (PMC8551191; doi:10.1038/s41598-021-00391-7)
Supplement: Supplementary file 2 — Supplementary Information 2. [file 41598_2021_391_MOESM2_ESM.xlsx]

## Sheet: 45 DEG_C307XNI vs wtNI_Fig2a
45 DEG by comparing mutant (C307X NI) mice (n=4) vs. wild-type (+/+ NI) mice (n=4) at steady-state.
DEG met a fold-change cut-off of +/- 1.5 and a q-value cut-off of < 0.05 (Benjamini-Hochberg adjusted).
Data presented in Fig. 2a
Gene	LOG2_FC	LOG2_CPM	PValue	QValue_BH	UpDown_Tag
Gm28438	7.32868	1.63146	5.09e-71	8.29e-67	1
Lars2	3.08563	10.9751	6.86e-06	0.00318941	1
Gm42418	2.97764	11.9961	1.09e-06	0.000804919	1
Gm43305	1.48826	1.34315	0.000146353	0.024346	1
Cdr1	1.30541	5.17027	1.14e-07	0.000132278	1
Hist1h4i	1.24366	3.13212	2.01e-11	4.67e-08	1
Erdr1	1.05828	5.12253	1.58e-06	0.00107101	1
Uqcrq	1.01397	4.3244	5.18e-06	0.00272195	1
Gabra2	1.00186	5.86408	2.21e-10	4.49e-07	1
Sox9	0.916744	3.74416	1.19e-05	0.00455538	1
Setd1b	0.907815	3.5475	1.35e-07	0.000144011	1
Pgbd1	0.874249	2.24212	3.46e-08	4.69e-05	1
Gm43847	0.845275	1.35244	0.000146564	0.024346	1
Gm16046	0.806814	1.78801	7.13e-06	0.00322249	1
Dlk1	0.806139	4.07392	3.03e-06	0.00182923	1
Arxes1	0.738276	3.13688	3.45e-07	0.000311749	1
Zadh2	0.731135	3.34395	0.00022535	0.0316248	1
2310022A10Rik	0.725622	3.21826	0.000131921	0.0238617	1
Fus	0.716839	5.90714	3.76e-07	0.000322499	1
Gm15478	0.701508	2.13048	7.31e-05	0.0162985	1
Acsf2	0.700407	3.34019	0.000120857	0.0226142	1
Arhgef19	0.683502	3.58658	9.09e-05	0.0192274	1
Eif4ebp2	0.670459	4.52726	7.35e-08	9.2e-05	1
Mbd3	0.663763	4.44025	8.95e-06	0.00383614	1
Vma21	0.656729	4.66014	4.01e-06	0.00217409	1
Carmil2	0.65353	3.83754	0.000498401	0.0489855	1
Pfdn2	0.646096	4.6272	3.83e-06	0.00214743	1
Pitpnb	0.632253	4.64733	0.000114225	0.0221366	1
Gm42683	0.62595	1.5939	0.000441115	0.046469	1
Coro6	0.614339	4.54181	0.000115909	0.0221985	1
Anxa11	0.607099	2.9061	4.24e-05	0.0121044	1
Pdia3	0.606808	6.21971	3e-06	0.00182923	1
Wasf1	0.605288	3.81414	4.57e-05	0.0123403	1
Eif1	0.598916	5.98043	1.23e-06	0.000871718	1
Zfp609	0.594994	5.3838	4.62e-05	0.0123403	1
Nnt	0.593205	5.74864	6.75e-06	0.00318941	1
Trh	-0.624062	3.01145	0.000411628	0.046469	-1
Nlrp5-ps	-0.755003	5.25373	4.88e-05	0.0124222	-1
Tmprss7	-0.778813	1.35446	5.05e-05	0.0126387	-1
Gm16984	-0.825629	2.24717	5.5e-06	0.00279765	-1
RP23-421M6.1	-0.835532	1.67387	1.27e-05	0.00460654	-1
Gatsl3	-1.10675	2.0903	0.000138655	0.0240824	-1
Prune2	-1.17948	7.23551	7.29e-56	5.93e-52	-1
Gm3892	-1.51572	3.74186	2.37e-44	1.29e-40	-1
Gm17167	-2.09484	2.40861	7.36e-37	3e-33	-1

## Sheet: 163 DEG_wtHI vs wtNI_Fig3a
163 DEG by comparing wild-type (+/+ HI) mice (n=3) at day 5 post-HSV-1 infection vs. wild-type (+/+) NI mice (n=4) at steady-state.
DEG met a fold-change cut-off of +/- 1.5 and a q-value cut-off of < 0.05 (Benjamini-Hochberg adjusted).
Data presented in Fig. 3a
Gene	LOG2_FC	LOG2_CPM	PValue	QValue_BH	UpDown_Tag
Zbp1	4.35698	1.25839	3.93e-24	2.67e-21	1
Cxcl10	4.2087	2.54107	2.42e-52	3.94e-48	1
Ccl12	3.89407	1.67798	9.67e-31	1.97e-27	1
Ifi204	3.60148	1.10498	2e-28	2.32e-25	1
Gm12250	3.57149	1.35448	6.65e-29	9.03e-26	1
Iigp1	3.5164	4.25521	3.07e-49	2.5e-45	1
Plac8	3.5092	1.11184	1.4e-21	7.33e-19	1
Igtp	3.38974	4.49624	1.06e-42	4.33e-39	1
Ly6c2	3.38642	0.363654	5.47e-11	1.13e-08	1
Gbp10	3.3666	0.0912836	3.74e-08	5.85e-06	1
Nlrc5	3.272	3.5738	3.14e-41	1.02e-37	1
Fcgr4	3.26823	0.706201	1.2e-19	5.13e-17	1
Tgtp2	3.26168	0.895209	1.5e-19	6.27e-17	1
Prl	3.17703	4.02068	0.000207912	0.0184951	1
Ifi27l2a	3.15186	2.94135	7.21e-27	6.91e-24	1
Tgtp1	3.11558	0.443118	1.08e-16	3.6e-14	1
Ccl2	3.11438	0.312693	3.08e-15	9.11e-13	1
Ms4a4c	2.96817	0.410935	9.35e-14	2.42e-11	1
Ifit3	2.87694	4.20801	1.04e-29	1.7e-26	1
Oasl2	2.82866	4.35828	1.28e-31	3.26e-28	1
H2-Q6	2.79993	0.60079	6.82e-18	2.52e-15	1
Gbp6	2.76589	2.44665	1.93e-20	8.97e-18	1
Gbp2	2.71954	4.08187	3.67e-26	2.98e-23	1
Oas1g	2.66448	0.0405972	1.4e-10	2.77e-08	1
Irf7	2.6454	4.07804	5.18e-30	9.37e-27	1
Ifi47	2.63828	2.72544	4.22e-22	2.37e-19	1
Oasl1	2.58578	1.0104	1.02e-13	2.58e-11	1
Slfn4	2.58163	1.9599	2.78e-19	1.13e-16	1
Bst2	2.52812	3.39907	2.27e-21	1.12e-18	1
Usp18	2.50814	3.24575	1.4e-31	3.26e-28	1
Gbp3	2.47924	3.81054	3.45e-22	2.01e-19	1
Ifit1	2.47337	3.31856	2.4e-23	1.5e-20	1
Ifi44	2.45769	2.48421	3.16e-16	1.01e-13	1
Ifit3b	2.42851	2.94368	3.76e-21	1.8e-18	1
Irgm2	2.39559	4.43929	7.93e-28	8.07e-25	1
Psmb8	2.28566	3.34785	7.23e-25	5.11e-22	1
Gbp4	2.27049	3.35695	1.49e-16	4.86e-14	1
Tap1	2.26333	4.2541	4.24e-28	4.6e-25	1
Gm4951	2.23934	2.04688	1.85e-25	1.44e-22	1
H2-Q7	2.23458	0.584357	9.37e-14	2.42e-11	1
Irgm1	2.19284	4.76828	1.49e-28	1.87e-25	1
Ddx60	2.18438	2.72234	1.38e-21	7.33e-19	1
Ch25h	2.17687	0.411243	2.31e-07	3.13e-05	1
Psmb9	2.17666	2.29419	1.78e-15	5.45e-13	1
Mx1	2.16462	2.17786	2.07e-21	1.05e-18	1
Gbp7	2.14825	3.34795	2.71e-20	1.22e-17	1
Lcn2	2.11502	1.15979	0.000243416	0.0214193	1
Gm1966	2.03997	1.35476	3.02e-07	3.97e-05	1
Trim30a	2.00825	3.26244	5.9e-19	2.29e-16	1
Rsad2	2.00115	3.3425	1.45e-26	1.31e-23	1
Rtp4	1.98647	3.12106	1.53e-18	5.8e-16	1
Il1rn	1.95304	0.293426	1.01e-06	0.000125811	1
Siglec1	1.94816	1.8999	7.12e-12	1.61e-09	1
Isg15	1.87803	2.28686	8.2e-13	1.94e-10	1
Gm11131	1.85221	1.98075	1.57e-17	5.67e-15	1
Oas1a	1.81489	1.34751	2.16e-08	3.56e-06	1
Gbp5	1.71355	2.65878	4.9e-12	1.14e-09	1
Rnf213	1.69305	6.94822	2.79e-26	2.39e-23	1
Gm20496	1.68691	2.10725	2.18e-13	5.46e-11	1
Fcgr1	1.64417	2.55173	8e-14	2.13e-11	1
Cd274	1.6292	3.55613	1.83e-15	5.53e-13	1
Irf1	1.6274	3.92751	3.84e-23	2.32e-20	1
Parp14	1.6172	3.73161	1.59e-14	4.53e-12	1
Oas1b	1.61063	1.61581	4.92e-14	1.38e-11	1
Lgals3bp	1.57785	5.23764	2.89e-17	1.02e-14	1
Ifitm3	1.57093	3.77343	4.74e-11	1e-08	1
Oas2	1.55776	1.30793	3.26e-06	0.000384574	1
Stat1	1.55407	5.04216	5.85e-20	2.57e-17	1
Slfn2	1.54198	2.10528	5.89e-13	1.41e-10	1
H2-T23	1.50925	4.58457	5.6e-19	2.22e-16	1
AW112010	1.50921	1.26561	8.04e-08	1.2e-05	1
Mx2	1.50615	2.60301	7.59e-14	2.06e-11	1
Epsti1	1.43624	0.78542	2.87e-07	3.79e-05	1
Herc6	1.42908	3.31502	9.04e-17	3.07e-14	1
Trim30d	1.42374	2.54085	1.77e-10	3.43e-08	1
Ms4a6b	1.41432	1.11343	1.14e-08	1.91e-06	1
Gbp9	1.41112	3.41081	4.55e-13	1.12e-10	1
Phf11d	1.40374	1.35663	4.63e-09	8.28e-07	1
Ddx58	1.39777	4.00118	6.42e-14	1.77e-11	1
Ifit2	1.39747	4.9802	1.85e-29	2.73e-26	1
H2-K1	1.38749	5.82369	5.2e-24	3.39e-21	1
Il12rb1	1.35794	1.77246	2.27e-07	3.1e-05	1
H2-Ab1	1.34613	2.60928	1.39e-05	0.00150348	1
Themis2	1.33466	1.34357	1.72e-08	2.86e-06	1
Cd52	1.29327	1.39858	1.04e-07	1.52e-05	1
Gm18301	1.28644	0.690125	1.48e-05	0.00159764	1
Trim34a	1.27433	2.36614	9.44e-07	0.000119174	1
H2-Eb1	1.26921	2.40234	9.64e-06	0.00107477	1
Parp9	1.25483	3.62069	6.28e-12	1.44e-09	1
Cd74	1.25221	3.57012	7.12e-07	9.05e-05	1
Irf9	1.24541	4.66273	6.95e-16	2.17e-13	1
Parp10	1.23198	3.04835	1.36e-10	2.73e-08	1
Gm17334	1.23027	0.799848	5.95e-05	0.00580468	1
Uba7	1.22208	3.44066	1.19e-10	2.43e-08	1
Bub1b	1.21967	2.34331	0.000421832	0.0352154	1
Ly6a	1.20865	4.6499	8.36e-09	1.43e-06	1
H2-Aa	1.20036	2.75043	5.48e-06	0.00062417	1
Parp12	1.15305	4.67926	3.92e-15	1.14e-12	1
Trim21	1.15151	3.04031	3.2e-10	6.06e-08	1
Xdh	1.14925	3.47113	2.74e-07	3.65e-05	1
Dhx58	1.14439	2.41594	1.23e-07	1.76e-05	1
B2m	1.14228	6.65377	2.98e-25	2.2e-22	1
Gm6548	1.135	1.49595	1.52e-07	2.1e-05	1
Samd9l	1.12947	3.08017	3.6e-06	0.000421156	1
Hk3	1.12707	1.6537	7.2e-08	1.1e-05	1
Hck	1.12321	1.99834	3.49e-08	5.52e-06	1
Gm44935	1.11531	3.92531	5.77e-13	1.4e-10	1
Cybb	1.09662	1.99821	1.86e-05	0.00195406	1
Spint1	1.05764	1.0485	3.66e-05	0.00365928	1
Lgals9	1.0415	2.96313	4.68e-08	7.26e-06	1
Socs3	1.04003	1.87132	1.58e-06	0.000193965	1
Ifih1	1.03351	3.59728	2.62e-08	4.22e-06	1
Nmi	1.01777	2.0615	6e-08	9.21e-06	1
Ifi35	1.01239	2.77326	1.37e-07	1.91e-05	1
Icam1	1.00907	2.51019	5.8e-09	1.02e-06	1
Slfn8	1.00726	2.07961	4.38e-07	5.66e-05	1
Ptgs2	1.00651	1.60334	0.000551938	0.044925	1
Stat2	0.983421	4.99162	4.64e-10	8.69e-08	1
Gm20559	0.977977	1.76508	1.01e-06	0.000125811	1
Sp110	0.977971	1.23777	1.71e-05	0.00182053	1
Pik3ap1	0.974957	2.0501	7.59e-06	0.000858318	1
Xaf1	0.954953	3.36134	4.58e-11	9.81e-09	1
C4b	0.933058	6.17405	5.94e-10	1.1e-07	1
Tap2	0.932302	4.26379	1.96e-11	4.25e-09	1
Gm15821	0.931134	2.4676	5.05e-06	0.000582572	1
Dtx3l	0.883505	3.60879	1.59e-09	2.91e-07	1
Apobec3	0.87846	2.72889	1.35e-07	1.9e-05	1
Irf8	0.876205	2.89538	2.37e-08	3.86e-06	1
Ifi30	0.874345	1.9631	1.59e-05	0.00170535	1
Helz2	0.852394	3.91692	1.81e-09	3.27e-07	1
Itgb2	0.831677	2.82478	3.11e-06	0.000369196	1
Sp100	0.818215	2.54922	8.89e-05	0.00841286	1
Mpeg1	0.814929	4.15402	7.32e-08	1.1e-05	1
Ptpn6	0.808351	2.49566	1.1e-07	1.59e-05	1
Ifi27	0.805136	5.58027	6.36e-09	1.1e-06	1
Gm14403	0.793562	1.34712	0.000308701	0.0265892	1
C1qc	0.78478	5.37481	1.85e-11	4.08e-09	1
Ctsc	0.777558	4.08472	2.49e-07	3.35e-05	1
H2-D1	0.770226	6.21272	5.74e-17	1.99e-14	1
Gm4841	0.756909	1.88354	6.99e-05	0.00677616	1
Samhd1	0.742356	4.64317	1.41e-10	2.77e-08	1
Sash3	0.741378	1.29523	0.00055742	0.0451455	1
Hcls1	0.734261	1.94305	0.000149737	0.0136942	1
Aif1	0.729932	2.34376	0.000202975	0.0181551	1
C1qa	0.726912	5.67053	1.32e-11	2.94e-09	1
Ifi203	0.722207	2.62128	3.51e-07	4.57e-05	1
C1qb	0.712238	5.34887	3.19e-08	5.09e-06	1
Cyba	0.685678	2.52284	7.5e-05	0.0071816	1
Ly86	0.672902	3.45227	2.01e-05	0.00208298	1
H2-M3	0.657338	2.43198	3.97e-05	0.00393996	1
Il10ra	0.652287	3.2298	1.7e-06	0.000206391	1
Slc11a1	0.646114	2.08496	0.000254393	0.0221458	1
Zc3hav1	0.64598	4.27619	2.37e-06	0.000283859	1
Ptprc	0.642114	2.99198	0.000142678	0.0131969	1
Hist1h1a	0.636827	2.93829	4.89e-05	0.00482636	1
Wdfy4	0.632437	2.64431	3.69e-06	0.000429556	1
Tapbp	0.612517	5.91847	4.69e-09	8.29e-07	1
Tor3a	0.610452	3.7763	2.62e-05	0.00265055	1
Ctss	0.585366	6.47947	5.34e-11	1.12e-08	1
Gpr34	-0.606562	3.14834	1.3e-05	0.00142173	-1
Gm26735	-0.779342	2.85523	1.31e-07	1.86e-05	-1
Prune2	-1.1673	7.23551	4.82e-46	2.62e-42	-1
Gm20594	-3.50449	10.8265	0.000252368	0.0220876	-1

## Sheet: 256 DEG_C307XHI vs wtNI_Fig3b
256 DEG by comparing mutant (C307X HI) mice (n=3) at day 5 post-HSV-1 infection vs. wild-type (+/+) NI mice (n=4) at steady-state.
DEG met a fold-change cut-off of +/- 1.5 and a q-value cut-off of < 0.05 (Benjamini-Hochberg adjusted).
Data presented in Fig. 3b
Gene	LOG2_FC	LOG2_CPM	PValue	QValue_BH	UpDown_Tag
Gm28438	6.55974	1.63146	7.1e-48	6.8e-45	1
Cxcl10	5.85895	2.54107	2.13e-109	1.73e-105	1
Plac8	5.21774	1.11184	2.96e-57	5.36e-54	1
Zbp1	5.16182	1.25839	8.36e-34	2.96e-31	1
Ccl12	4.87888	1.67798	7.92e-50	9.21e-47	1
Ms4a4c	4.87837	0.410935	1.24e-53	1.68e-50	1
Ly6c2	4.72706	0.363654	7.93e-22	1.55e-19	1
Gm12250	4.71358	1.35448	1.84e-55	2.72e-52	1
Slfn4	4.70591	1.9599	5.66e-72	1.54e-68	1
Ccl2	4.56854	0.312693	1.77e-40	8.98e-38	1
Ifi204	4.52733	1.10498	9.64e-50	1.05e-46	1
Iigp1	4.50605	4.25521	2.88e-76	9.39e-73	1
Oasl1	4.34783	1.0104	5.17e-44	3.66e-41	1
Oas1g	4.28748	0.0405972	9.17e-37	3.83e-34	1
Mx1	4.26162	2.17786	1.8e-104	9.75e-101	1
Gbp10	4.19087	0.0912836	6.03e-12	7.21e-10	1
Igtp	4.12845	4.49624	3.31e-60	6.74e-57	1
Ifi27l2a	3.99806	2.94135	1.24e-41	6.97e-39	1
Il1rn	3.9249	0.293426	7.9e-32	2.34e-29	1
Nlrc5	3.88819	3.5738	1.59e-56	2.59e-53	1
Ifit3	3.7536	4.20801	1.68e-47	1.3e-44	1
Tgtp2	3.74493	0.895209	2.37e-26	5.66e-24	1
Fcgr4	3.70958	0.706201	1.74e-25	3.99e-23	1
Tgtp1	3.70212	0.443118	6.54e-25	1.46e-22	1
Usp18	3.65684	3.24575	1.62e-65	3.77e-62	1
Oasl2	3.62569	4.35828	4.8e-49	4.88e-46	1
Rsad2	3.55826	3.3425	8.1e-84	3.29e-80	1
Ifi47	3.53953	2.72544	3.38e-38	1.62e-35	1
Ch25h	3.51043	0.411243	4.73e-20	8.19e-18	1
Irf7	3.50188	4.07804	7.86e-50	9.21e-47	1
Gbp2	3.4853	4.08187	1.34e-40	7.04e-38	1
Ifi44	3.44424	2.48421	3.11e-30	8.43e-28	1
Ifit1	3.37112	3.31856	1.94e-41	1.05e-38	1
Gbp6	3.32471	2.44665	1.52e-28	3.99e-26	1
Ifit3b	3.24447	2.94368	2.53e-36	1.01e-33	1
Lcn2	3.13155	1.15979	4.85e-08	4.41e-06	1
Bst2	3.07755	3.39907	2.02e-30	5.58e-28	1
Gbp3	3.0692	3.81054	1.59e-32	5.28e-30	1
Isg15	3.05532	2.28686	1.41e-32	4.77e-30	1
Irgm2	3.02029	4.43929	2.65e-42	1.6e-39	1
H2-Q6	2.9904	0.60079	2.56e-20	4.54e-18	1
Ddx60	2.96579	2.72234	6.09e-39	3e-36	1
Tap1	2.95294	4.2541	9.26e-46	6.86e-43	1
Irgm1	2.90178	4.76828	1.28e-47	1.1e-44	1
Gm4951	2.87948	2.04688	4.13e-43	2.69e-40	1
Trim30a	2.86083	3.26244	6.05e-37	2.59e-34	1
Psmb8	2.86012	3.34785	6.43e-38	2.99e-35	1
Oas1a	2.8032	1.34751	4.99e-19	8.12e-17	1
Gbp7	2.75488	3.34795	3.32e-32	1.04e-29	1
Rtp4	2.74782	3.12106	4.06e-34	1.47e-31	1
Ifit2	2.70336	4.9802	2.02e-109	1.73e-105	1
Psmb9	2.65782	2.29419	1.83e-22	3.73e-20	1
Mx2	2.63014	2.60301	5.87e-42	3.42e-39	1
Siglec1	2.58614	1.8999	1.83e-20	3.27e-18	1
H2-Q7	2.53195	0.584357	5.33e-18	8.26e-16	1
Oas1b	2.52504	1.61581	3.56e-37	1.61e-34	1
Parp14	2.48812	3.73161	3.39e-32	1.04e-29	1
Oas2	2.42191	1.30793	1.89e-13	2.4e-11	1
Gbp5	2.38926	2.65878	3.23e-22	6.42e-20	1
Cd274	2.37576	3.55613	3.07e-31	8.77e-29	1
Irf1	2.36509	3.92751	1.48e-47	1.21e-44	1
Phf11d	2.34882	1.35663	4.46e-26	1.04e-23	1
Gm11131	2.34792	1.98075	1.76e-28	4.56e-26	1
Rnf213	2.33977	6.94822	1.14e-47	1.03e-44	1
Herc6	2.31414	3.31502	3.94e-43	2.67e-40	1
Gm1966	2.29194	1.35476	9.89e-09	9.7e-07	1
Gm20496	2.29156	2.10725	1.75e-24	3.81e-22	1
Gbp4	2.26061	3.35695	1.89e-16	2.83e-14	1
Trim30d	2.22257	2.54085	2.19e-24	4.69e-22	1
Slfn2	2.20755	2.10528	2.46e-26	5.8e-24	1
Ms4a6b	2.1793	1.11343	3.96e-21	7.33e-19	1
Themis2	2.16527	1.34357	2.49e-22	5.01e-20	1
Ddx58	2.16046	4.00118	3.05e-31	8.77e-29	1
Samd9l	2.11667	3.08017	1.69e-18	2.67e-16	1
H2-T23	2.10612	4.58457	2.32e-35	8.79e-33	1
Epsti1	2.10007	0.78542	2.4e-15	3.36e-13	1
Stat1	2.09598	5.04216	7.02e-35	2.6e-32	1
Fcgr1	2.0759	2.55173	2.11e-21	3.99e-19	1
Slfn8	2.02634	2.07961	1.69e-27	4.23e-25	1
Gm17334	1.9813	0.799848	7.27e-12	8.64e-10	1
Atf3	1.95655	0.727698	1.15e-16	1.75e-14	1
Parp9	1.94841	3.62069	4.85e-27	1.2e-24	1
Lgals3bp	1.92703	5.23764	7.02e-25	1.54e-22	1
Gbp9	1.90226	3.41081	9.33e-23	1.92e-20	1
Ifih1	1.89546	3.59728	4.09e-25	9.26e-23	1
Socs3	1.85641	1.87132	2.09e-19	3.47e-17	1
Trim21	1.81692	3.04031	4.52e-24	9.56e-22	1
Il12rb1	1.80308	1.77246	2.49e-12	3.02e-10	1
Gm18301	1.79394	0.690125	4.49e-10	4.94e-08	1
Parp10	1.79073	3.04835	3.35e-21	6.28e-19	1
Ifitm3	1.78227	3.77343	8.9e-14	1.16e-11	1
Gm20559	1.74997	1.76508	1.79e-20	3.24e-18	1
Dhx58	1.7178	2.41594	5.19e-16	7.41e-14	1
Irf9	1.71285	4.66273	6.32e-29	1.69e-26	1
Dtx3l	1.70101	3.60879	4.15e-33	1.44e-30	1
Parp12	1.69095	4.67926	3.56e-31	9.99e-29	1
Uba7	1.68395	3.44066	3.94e-19	6.47e-17	1
Gm44935	1.6824	3.92531	5.13e-28	1.3e-25	1
Ifi35	1.65913	2.77326	1.02e-18	1.63e-16	1
Trim34a	1.65338	2.36614	1.8e-10	2.05e-08	1
Hk3	1.64744	1.6537	2.22e-16	3.29e-14	1
H2-K1	1.62253	5.82369	3.21e-32	1.02e-29	1
Cybb	1.6205	1.99821	1.04e-10	1.2e-08	1
Hist1h4i	1.59448	3.13212	1.4e-16	2.11e-14	1
Ptgs2	1.58986	1.60334	2.35e-08	2.21e-06	1
Hck	1.56385	1.99834	2.83e-15	3.94e-13	1
AW112010	1.55856	1.26561	3.45e-08	3.21e-06	1
Gm15821	1.48406	2.4676	1.07e-13	1.38e-11	1
Pik3ap1	1.47362	2.0501	3.57e-12	4.3e-10	1
Nmi	1.44296	2.0615	2.19e-15	3.1e-13	1
Stat2	1.43808	4.99162	5.74e-20	9.84e-18	1
Xdh	1.43123	3.47113	1.49e-10	1.71e-08	1
Helz2	1.39709	3.91692	1.1e-23	2.29e-21	1
Irf8	1.39288	2.89538	6.13e-20	1.04e-17	1
Spint1	1.38894	1.0485	2.27e-08	2.15e-06	1
Xaf1	1.36422	3.36134	1.04e-21	1.99e-19	1
Lgals9	1.36411	2.96313	5.42e-13	6.84e-11	1
Gm4841	1.35308	1.88354	7.49e-14	9.83e-12	1
Trim12a	1.35217	2.31555	6.71e-10	7.19e-08	1
Socs1	1.32566	1.06798	6.74e-08	6.06e-06	1
Lgals3	1.31817	1.15201	3.09e-09	3.16e-07	1
Tap2	1.31598	4.26379	1e-21	1.95e-19	1
Ly6a	1.30753	4.6499	4.61e-10	5.04e-08	1
Tor3a	1.30356	3.7763	3.01e-20	5.28e-18	1
B2m	1.29466	6.65377	5.63e-32	1.7e-29	1
Icam1	1.28663	2.51019	5.21e-14	7.01e-12	1
C4b	1.27324	6.17405	2.79e-17	4.28e-15	1
Apobec3	1.26586	2.72889	8.59e-15	1.18e-12	1
Cebpd	1.25116	2.64182	1.48e-12	1.83e-10	1
Sp110	1.24301	1.23777	1.42e-08	1.38e-06	1
Cd52	1.23754	1.39858	4.34e-07	3.7e-05	1
Tspo	1.2292	2.74166	2.42e-09	2.5e-07	1
Samhd1	1.21307	4.64317	1.62e-26	3.93e-24	1
Gm6548	1.19692	1.49595	3.21e-08	3e-06	1
Zc3hav1	1.19271	4.27619	6.99e-19	1.13e-16	1
Sp100	1.1862	2.54922	8.81e-09	8.69e-07	1
Plekha4	1.18103	1.78121	0.000227099	0.0128759	1
H2-Ab1	1.16843	2.60928	0.000177109	0.0104085	1
Fcgr2b	1.16282	1.57296	5.68e-07	4.82e-05	1
Hdc	1.1608	1.96021	7.78e-05	0.00483686	1
Serpina3g	1.1505	1.34044	1.23e-05	0.000877161	1
Slfn5os	1.13514	1.39328	1.14e-06	9.5e-05	1
Mpeg1	1.12522	4.15402	7.18e-14	9.5e-12	1
Ifi30	1.12036	1.9631	1.97e-08	1.9e-06	1
Fgl2	1.10174	3.69057	1.99e-08	1.91e-06	1
Cd74	1.09929	3.57012	1.44e-05	0.00101334	1
Cmpk2	1.09314	5.53786	2.85e-36	1.1e-33	1
H2-D1	1.08429	6.21272	2.32e-32	7.55e-30	1
Csf2rb	1.07329	1.42522	2.31e-07	2.02e-05	1
Ifit1bl1	1.06199	1.54654	1.49e-07	1.31e-05	1
Trim12c	1.0258	2.60544	1.17e-05	0.000839331	1
Pgbd1	1.02568	2.24212	4.4e-10	4.87e-08	1
Ptprc	1.02103	2.99198	7.32e-10	7.74e-08	1
Ifi203	0.999217	2.62128	6.26e-13	7.84e-11	1
Gm20412	0.99791	2.2972	8.41e-06	0.000625453	1
Unc13d	0.997229	1.36066	2.81e-05	0.0018638	1
Casp12	0.995621	2.0154	1.65e-05	0.0011408	1
H2-Aa	0.989198	2.75043	0.000191481	0.011093	1
H2-Eb1	0.987882	2.40234	0.000654234	0.0337452	1
Trim25	0.982197	3.64789	3.23e-07	2.81e-05	1
H2-T22	0.979669	4.57035	1.08e-19	1.81e-17	1
Ifi27	0.974182	5.58027	1.98e-12	2.42e-10	1
Ctsc	0.969956	4.08472	1.05e-10	1.21e-08	1
Tgm2	0.951631	4.71225	7.31e-08	6.5e-06	1
Aif1	0.94189	2.34376	1.39e-06	0.000113294	1
Plscr2	0.933694	2.74795	7.06e-09	7.09e-07	1
Trim56	0.932866	4.42726	4.07e-15	5.61e-13	1
Tmem252	0.925949	1.96008	6.9e-05	0.00430447	1
Fcgr3	0.921129	3.13095	1.42e-08	1.38e-06	1
Tapbp	0.90302	5.91847	4.01e-18	6.28e-16	1
Ly86	0.879248	3.45227	2.02e-08	1.92e-06	1
Tmem173	0.873337	1.94406	0.000103754	0.00625562	1
Myd88	0.868172	2.98868	3.27e-10	3.65e-08	1
Alad	0.86214	4.87192	9.7e-10	1.02e-07	1
Casp1	0.861072	1.12883	0.000207327	0.0118424	1
Myo1f	0.852846	2.47453	8.69e-07	7.25e-05	1
Gsdmd	0.850374	1.88753	6.31e-07	5.32e-05	1
Pml	0.843093	3.35282	4.16e-07	3.57e-05	1
Itgb2	0.841253	2.82478	2.67e-06	0.000210295	1
Apobec1	0.840109	1.8735	2.89e-05	0.00191234	1
Fcer1g	0.825852	2.1491	2.05e-05	0.00138455	1
Osmr	0.825317	3.03921	7.12e-08	6.37e-06	1
Il10ra	0.823885	3.2298	1.09e-09	1.13e-07	1
Clec2d	0.823865	4.2828	5.92e-14	7.89e-12	1
Mocos	0.814884	1.35222	0.000432237	0.0233937	1
C1qa	0.812636	5.67053	3.73e-14	5.06e-12	1
H2-M3	0.809014	2.43198	3.52e-07	3.04e-05	1
Sash3	0.80743	1.29523	0.000188627	0.0109666	1
Ccdc88b	0.799449	2.17496	4.82e-06	0.000361488	1
Psmb10	0.798237	4.97577	5.74e-21	1.05e-18	1
Lcp2	0.788798	1.67363	4.14e-05	0.0026832	1
Tlr2	0.788324	2.40029	1.54e-05	0.0010748	1
Ube2l6	0.784362	3.77873	1.77e-11	2.09e-09	1
Gm43847	0.782609	1.35244	0.00103355	0.0497785	1
Gm26857	0.77828	1.74802	1.76e-05	0.0012168	1
Sla	0.775467	2.39529	8.69e-05	0.00533823	1
Hist1h1b	0.772861	2.24224	1.34e-06	0.000109481	1
Lyz2	0.766975	4.34302	5.13e-05	0.0032399	1
C1qb	0.761872	5.34887	3.33e-09	3.38e-07	1
Parp3	0.75664	3.55047	4.67e-10	5.06e-08	1
Sgk1	0.751694	5.9199	2.61e-06	0.00020599	1
Dock2	0.748575	3.07531	1.95e-06	0.000156791	1
Cd53	0.748041	2.8536	7.4e-08	6.55e-06	1
Ccr5	0.745503	2.16424	0.000726204	0.0370592	1
C1qc	0.737177	5.37481	3.12e-10	3.51e-08	1
Hcls1	0.737085	1.94305	0.000140654	0.00838723	1
Hist1h1a	0.730623	2.93829	2.95e-06	0.000229964	1
Ctss	0.730171	6.47947	2.42e-16	3.54e-14	1
Lyn	0.729639	3.55275	5.86e-08	5.3e-06	1
Shisa5	0.729344	5.54007	3.37e-16	4.9e-14	1
Hist1h1d	0.727253	3.40907	2.06e-05	0.00138455	1
Oas3	0.726193	3.28458	8e-09	7.99e-07	1
Ifi208	0.725954	1.5711	0.000194069	0.011203	1
Mov10	0.724636	2.87497	9.47e-06	0.000697805	1
Cd300lf	0.723308	2.18646	0.000138089	0.00826451	1
Arxes1	0.721702	3.13688	2.5e-06	0.000198256	1
Znfx1	0.715553	6.37701	4.63e-16	6.67e-14	1
Rhoh	0.715498	1.33461	0.000571628	0.0302127	1
Ly6e	0.710107	6.10313	1.82e-10	2.05e-08	1
Acer2	0.709751	4.40844	3.07e-06	0.000237679	1
Tapbpl	0.706677	3.16646	2.32e-06	0.000184925	1
Capg	0.705322	2.30581	9.69e-06	0.000709844	1
Psme1	0.704847	4.87052	5.31e-09	5.37e-07	1
Slfn5	0.700937	5.12792	8.91e-13	1.11e-10	1
Cyba	0.699702	2.52284	5.81e-05	0.00363758	1
Tmem140	0.694139	3.26857	6.98e-10	7.43e-08	1
Cxcl16	0.691857	2.06434	0.00023866	0.0133971	1
Arhgap30	0.686364	2.5321	3.92e-06	0.000298235	1
Glipr2	0.684218	3.06729	1.3e-05	0.000923669	1
Tbxas1	0.683828	2.55697	2.49e-05	0.00166221	1
Tnfrsf1a	0.68099	3.26384	1.81e-05	0.00123811	1
Psme2	0.666035	4.10818	4.94e-10	5.32e-08	1
Map3k8	0.666006	2.20758	0.000322469	0.0177347	1
Runx1	0.658383	1.96234	0.000196398	0.0112576	1
Vav1	0.658041	2.25895	0.000923409	0.0452776	1
Tlr3	0.647588	4.37056	9e-06	0.000666066	1
Lnx2	0.643539	2.9515	1.78e-05	0.00121979	1
Gm42683	0.642332	1.5939	0.000656607	0.0337452	1
Gm19412	0.639737	3.2451	3.36e-06	0.000259244	1
Psmg4	0.637696	2.6648	4.35e-05	0.00278496	1
Pnp	0.631124	4.16776	1.3e-09	1.35e-07	1
Cmtm7	0.628968	1.72479	0.000863627	0.0433919	1
Nrros	0.627656	2.94808	1.05e-05	0.000766455	1
Rnf135	0.62567	2.59667	1.6e-06	0.000129862	1
Gm38316	0.622493	1.82438	0.000624797	0.0328099	1
Nnt	0.61707	5.74864	1.14e-05	0.000822875	1
Ikzf1	0.603014	2.35493	0.000281929	0.0156639	1
Aspg	0.602533	2.55969	1.51e-05	0.0010515	1
Gadd45g	0.602082	3.44349	1.19e-06	9.82e-05	1
Gm37717	-0.63114	2.65886	0.000237905	0.0133971	-1
Rel	-0.689856	2.60137	4.29e-05	0.00276343	-1
RP23-421M6.1	-0.69068	1.67387	0.000628762	0.0329119	-1
Pisd-ps1	-0.899578	2.36078	0.000879537	0.0439202	-1
Prune2	-1.1195	7.23551	1.4e-42	8.76e-40	-1
Gm3892	-1.47672	3.74186	4.85e-37	2.14e-34	-1
Gm17167	-2.31301	2.40861	1.74e-36	7.09e-34	-1

## Sheet: 51 DEG_C307XHI vs wtHI_Fig4a
51 DEG by comparing mutant (C307X HI) mice (n=3) vs. wild-type (+/+ HI) mice (n=3) at day 5 post HSV-1-infection
DEG met a fold-change cut-off of +/- 1.5 and a q-value cut-off of < 0.05 (Benjamini-Hochberg adjusted).
Data presented in Fig. 4a
Gene	LOG2_FC	LOG2_CPM	PValue	QValue_BH	UpDown_Tag
Gm28438	6.72463	1.63146	7.73959e-39	1.25993e-34	1
Gm20594	4.19568	10.8265	3.1743e-05	0.0126035	1
Slfn4	2.12459	1.9599	7.39789e-20	2.00717e-16	1
Mx1	2.09718	2.17786	6.54221e-33	2.66252e-29	1
Il1rn	1.97243	0.293426	3.13024e-11	4.63246e-08	1
Ms4a4c	1.91125	0.410935	2.35987e-15	4.26849e-12	1
Oasl1	1.76252	1.0104	8.74969e-11	1.18697e-07	1
Plac8	1.70942	1.11184	1.51461e-11	2.46563e-08	1
Cxcl10	1.65071	2.54107	2.31951e-15	4.26849e-12	1
Oas1g	1.62401	0.0405972	3.85917e-10	4.48739e-07	1
Rsad2	1.55716	3.3425	2.76075e-18	6.42031e-15	1
Ccl2	1.45513	0.312693	2.50281e-08	2.26351e-05	1
Ch25h	1.33408	0.411243	0.000126233	0.0321921	1
Ifit2	1.3059	4.9802	1.10636e-24	3.60208e-21	1
Hist1h4i	1.27883	3.13212	6.09852e-10	6.61852e-07	1
Atf3	1.26533	0.727698	8.09603e-08	5.99069e-05	1
Isg15	1.17738	2.28686	3.40035e-06	0.00190626	1
Usp18	1.14877	3.24575	2.29899e-08	2.20149e-05	1
Gm12250	1.14264	1.35448	1.95943e-06	0.0011392	1
Mx2	1.12404	2.60301	5.91939e-09	6.02261e-06	1
Lgals3	1.07508	1.15201	5.95423e-06	0.00312674	1
Slfn8	1.01913	2.07961	5.96187e-08	4.85267e-05	1
Iigp1	0.989719	4.25521	1.73425e-05	0.00718907	1
Samd9l	0.987229	3.08017	9.35034e-05	0.0282483	1
Pgbd1	0.947843	2.24212	7.23655e-08	5.60971e-05	1
Phf11d	0.945195	1.35663	8.72793e-06	0.0041029	1
Ifi204	0.926514	1.10498	8.30691e-05	0.0270456	1
Oas1b	0.914521	1.61581	8.41196e-07	0.000547753	1
Cebpd	0.892594	2.64182	1.89852e-06	0.0011392	1
Herc6	0.88509	3.31502	2.02069e-07	0.000143021	1
Parp14	0.870937	3.73161	5.89534e-05	0.0208631	1
Ifih1	0.861964	3.59728	7.34489e-06	0.00362326	1
Trim30a	0.852631	3.26244	0.000165435	0.0401957	1
Sgk1	0.837459	5.9199	1.39005e-06	0.000870332	1
Arxes1	0.833639	3.13688	5.39527e-07	0.000365957	1
Themis2	0.830712	1.34357	0.000115083	0.0312239	1
Dtx3l	0.817519	3.60879	2.72833e-08	2.33761e-05	1
Socs3	0.81643	1.87132	9.40162e-05	0.0282483	1
Gm42683	0.788918	1.5939	0.000119383	0.0318596	1
Gm20559	0.772044	1.76508	3.97813e-05	0.0154191	1
Ddx58	0.762708	4.00118	7.91321e-05	0.0262896	1
Irf1	0.737704	3.92751	9.07331e-06	0.0041029	1
Plekhf1	0.711709	3.75135	5.5514e-05	0.0200825	1
Tor3a	0.693118	3.7763	3.51298e-06	0.00190626	1
Plscr2	0.663468	2.74795	0.000110333	0.0306858	1
Rnf213	0.646725	6.94822	0.000147423	0.0369214	1
Alad	0.602444	4.87192	6.89711e-05	0.0238889	1
Zfas1	0.588461	4.40149	1.62655e-05	0.00696805	1
Cmpk2	0.586224	5.53786	2.36193e-10	2.95769e-07	1
Gm3892	-1.5677	3.74186	3.30951e-38	2.69377e-34	-1
Gm17167	-2.4147	2.40861	1.72288e-37	9.34891e-34	-1

## Sheet: 331 DEG_HSV HI vs NI_SFig3b
331 DEG by comparing all high-responding mice (HSV HI) mice (n=6) at day 5 post-HSV-1 infection vs. all non-infected mice (NI) mice (n=8), irrespective of genotype group
DEG met a fold-change cut-off of +/- 1.5 and a q-value cut-off of < 0.05 (Benjamini-Hochberg adjusted).
Data presented in Supplementary Fig. 3b
Gene	LOG2_FC	LOG2_CPM	PValue	QValue_BH	UpDown_Tag
Cxcl10	5.38357	2.54052	2.17372e-42	1.60845e-39	1
Zbp1	4.65403	1.25808	6.8384e-47	9.27685e-44	1
Ccl2	4.41994	0.312676	1.39467e-30	4.72996e-28	1
Gm12250	4.25861	1.35422	6.4846e-42	4.58968e-39	1
Iigp1	4.15988	4.25428	2.21326e-67	3.60297e-63	1
Ccl12	4.10515	1.67732	8.37213e-45	8.84148e-42	1
Ms4a4c	4.10189	0.411042	8.74793e-23	1.82574e-20	1
Gbp10	4.05352	0.0912441	1.65353e-19	2.86359e-17	1
Ifi204	3.81678	1.10473	8.68995e-45	8.84148e-42	1
Oasl1	3.81045	1.01043	4.03108e-24	9.11415e-22	1
Plac8	3.79428	1.11224	1.56367e-22	3.10426e-20	1
Ly6c2	3.7906	0.363861	1.35672e-18	2.20861e-16	1
Igtp	3.77951	4.49533	8.05065e-65	6.55283e-61	1
Nlrc5	3.70136	3.57246	8.61882e-53	2.80612e-49	1
Tgtp2	3.6246	0.893663	4.03086e-32	1.52601e-29	1
Slfn4	3.61817	1.95993	2.09489e-22	4.10875e-20	1
Mx1	3.59683	2.1777	3.88456e-26	1.03667e-23	1
Tgtp1	3.52309	0.442587	1.59385e-32	6.17769e-30	1
Fcgr4	3.52011	0.706053	2.02062e-41	1.31575e-38	1
Oas1g	3.46371	0.040671	9.81084e-21	1.81489e-18	1
Ifi27l2a	3.42752	2.9404	1.50849e-43	1.35676e-40	1
Ifit3	3.30288	4.20704	1.68675e-38	9.80663e-36	1
Ifi47	3.28168	2.72444	1.58354e-43	1.35676e-40	1
Usp18	3.22569	3.24506	4.45614e-46	5.58012e-43	1
Il1rn	3.20326	0.293825	3.12678e-15	4.22074e-13	1
Gbp2	3.16328	4.08097	3.88023e-48	6.31662e-45	1
Oasl2	3.16	4.3574	2.18572e-45	2.54152e-42	1
Irf7	3.10188	4.07715	8.33808e-49	1.61134e-45	1
Gbp6	3.08805	2.44551	5.50298e-37	2.71464e-34	1
Ch25h	3.05023	0.411438	7.02526e-16	1.0032e-13	1
Rsad2	3.03207	3.34176	8.69449e-31	3.0769e-28	1
Ifi44	2.98371	2.48356	8.34463e-31	3.01872e-28	1
Bst2	2.91644	3.39812	2.80419e-43	2.28247e-40	1
Ifit3b	2.88257	2.9427	1.38455e-37	7.04347e-35	1
Ifit1	2.88202	3.31753	1.7588e-36	8.42101e-34	1
Tap1	2.84526	4.25332	9.17658e-54	3.73464e-50	1
Irgm2	2.79733	4.43839	1.07811e-49	2.50721e-46	1
Gbp3	2.77406	3.80941	9.73882e-38	5.28461e-35	1
H2-Q6	2.70253	0.600211	1.62621e-33	6.78797e-31	1
Psmb8	2.67806	3.34696	5.91861e-48	8.759e-45	1
Oas1a	2.66833	1.34707	1.49216e-21	2.82452e-19	1
Irgm1	2.56699	4.7676	8.90847e-49	1.61134e-45	1
Gm4951	2.51955	2.04643	2.53805e-44	2.43041e-41	1
Isg15	2.51069	2.28654	1.26137e-24	2.93342e-22	1
Psmb9	2.5019	2.29374	6.31849e-36	2.85719e-33	1
Ddx60	2.47548	2.7218	2.8235e-36	1.31325e-33	1
H2-Q7	2.40166	0.583535	7.32679e-29	2.38546e-26	1
Gbp7	2.39849	3.34704	1.96343e-34	8.41124e-32	1
Gbp4	2.36515	3.35513	1.06454e-21	2.03879e-19	1
Rtp4	2.32704	3.12038	1.81269e-34	7.97533e-32	1
Trim30a	2.29191	3.26176	1.19134e-28	3.80271e-26	1
Mx2	2.25543	2.60239	1.17818e-25	3.04439e-23	1
Oas1b	2.23761	1.61542	3.96688e-28	1.24186e-25	1
Gm11131	2.20313	1.98029	1.85918e-38	1.04364e-35	1
Siglec1	2.18045	1.89949	2.89803e-23	6.29027e-21	1
Prl	2.13796	4.0187	0.000803854	0.0295394	1
Ifit2	2.12559	4.97991	5.92922e-28	1.78744e-25	1
Gm20496	2.10639	2.10667	5.88886e-28	1.78744e-25	1
Irf1	2.07718	3.92686	9.39929e-43	7.28624e-40	1
Cd274	2.07149	3.55563	1.00179e-30	3.46982e-28	1
Gbp5	2.06012	2.65815	2.02048e-25	4.98355e-23	1
Rnf213	2.04033	6.94802	1.09945e-41	7.45745e-39	1
Parp14	2.03191	3.73098	6.3906e-27	1.85772e-24	1
Gm1966	1.98742	1.35438	2.69467e-11	2.94407e-09	1
Lcn2	1.971	1.16123	1.56521e-05	0.000943709	1
Oas2	1.95826	1.30798	2.55116e-14	3.19464e-12	1
Phf11d	1.91088	1.35652	1.05012e-18	1.72677e-16	1
Ms4a6b	1.89809	1.11326	5.41898e-20	9.69401e-18	1
Slfn2	1.86049	2.10455	1.66412e-24	3.81552e-22	1
H2-T23	1.85973	4.58411	1.05549e-40	6.60859e-38	1
Trim30d	1.8542	2.54058	3.77611e-23	8.08834e-21	1
Stat1	1.84231	5.0417	1.01275e-37	5.31822e-35	1
Herc6	1.83514	3.31455	1.46289e-25	3.72101e-23	1
Gm17334	1.83401	0.799843	1.97182e-14	2.48832e-12	1
Epsti1	1.83313	0.785213	2.99744e-17	4.51809e-15	1
Fcgr1	1.82464	2.55134	2.11439e-29	7.02453e-27	1
Lgals3bp	1.81121	5.2372	3.94684e-40	2.37966e-37	1
Themis2	1.79813	1.34359	5.17745e-19	8.60038e-17	1
Ddx58	1.78455	4.00062	1.08906e-26	3.0567e-24	1
Slfn8	1.75979	2.07921	2.38556e-17	3.6294e-15	1
Gm18301	1.75127	0.689682	3.6963e-15	4.89204e-13	1
Ifitm3	1.73554	3.77293	2.72122e-26	7.50825e-24	1
Parp10	1.73242	3.04773	3.57269e-26	9.69329e-24	1
Il12rb1	1.64281	1.77222	3.02768e-18	4.78521e-16	1
Parp9	1.60999	3.62015	1.6263e-25	4.07302e-23	1
Gbp9	1.60899	3.41026	9.04954e-25	2.13504e-22	1
Samd9l	1.5606	3.07974	3.7505e-13	4.45652e-11	1
Trim21	1.55236	3.03984	1.12402e-22	2.31619e-20	1
H2-K1	1.5444	5.82342	1.68374e-55	9.13652e-52	1
Uba7	1.52843	3.43994	7.15725e-25	1.71342e-22	1
Ifih1	1.52806	3.59687	3.59936e-18	5.52774e-16	1
Socs3	1.51792	1.87154	7.91095e-15	1.03026e-12	1
Cd52	1.50722	1.39773	1.40003e-14	1.79457e-12	1
Irf9	1.49796	4.66228	5.47213e-33	2.22702e-30	1
AW112010	1.49661	1.26493	1.76828e-14	2.2489e-12	1
Trim34a	1.46936	2.36548	2.65806e-14	3.30309e-12	1
Ifi35	1.46332	2.77269	3.45926e-19	5.86597e-17	1
Parp12	1.45834	4.67886	7.48199e-32	2.76817e-29	1
Dhx58	1.4522	2.41573	2.28199e-18	3.67807e-16	1
Hk3	1.43949	1.65345	3.84854e-19	6.45881e-17	1
Gm44935	1.42226	3.92477	5.99236e-26	1.57338e-23	1
Gm20559	1.41038	1.76491	7.12595e-15	9.35511e-13	1
Socs1	1.36571	1.06765	4.87368e-10	4.95866e-08	1
H2-Ab1	1.33098	2.60892	2.16267e-10	2.27136e-08	1
Pik3ap1	1.32817	2.04959	8.97022e-16	1.26979e-13	1
Atf3	1.32656	0.727983	5.11111e-08	4.31108e-06	1
Hck	1.31226	1.99804	1.55499e-16	2.30125e-14	1
Ly6a	1.30109	4.64941	7.7301e-20	1.36781e-17	1
Icam1	1.2874	2.50973	4.3505e-23	9.19764e-21	1
Spint1	1.28465	1.04873	5.07238e-12	5.65571e-10	1
Ptgs2	1.27932	1.60348	6.92588e-09	6.26369e-07	1
Cybb	1.27476	1.99825	1.75753e-11	1.93316e-09	1
Nmi	1.25768	2.06094	3.57907e-18	5.52774e-16	1
Dtx3l	1.22764	3.60851	9.77724e-16	1.36037e-13	1
H2-Aa	1.22511	2.75002	2.81403e-11	3.05397e-09	1
Gm15821	1.22245	2.46727	8.14206e-15	1.05194e-12	1
B2m	1.20547	6.65363	1.15476e-50	3.13307e-47	1
H2-Eb1	1.19529	2.40206	1.67802e-09	1.58586e-07	1
Cd74	1.19231	3.56981	2.26437e-12	2.55984e-10	1
Gm6548	1.18278	1.49546	3.13723e-15	4.22074e-13	1
Stat2	1.17734	4.99131	7.89355e-22	1.52975e-19	1
Tap2	1.17489	4.26335	3.86127e-27	1.14287e-24	1
Lgals9	1.14759	2.96267	2.48307e-16	3.6091e-14	1
Xdh	1.14527	3.47096	7.43229e-13	8.70434e-11	1
Xaf1	1.13948	3.36102	1.08206e-23	2.413e-21	1
Helz2	1.10206	3.91661	1.64978e-19	2.86359e-17	1
C4b	1.06102	6.17399	2.0978e-21	3.9253e-19	1
Serpina3g	1.05983	1.3401	2.08362e-06	0.000148769	1
Irf8	1.05588	2.89523	1.13402e-15	1.55132e-13	1
Apobec3	1.04111	2.72866	2.72591e-16	3.92699e-14	1
Ifi30	1.04082	1.96278	8.84742e-13	1.02877e-10	1
Fcgr2b	1.04026	1.57268	8.36485e-09	7.52328e-07	1
Tspo	1.02476	2.74162	9.60664e-10	9.53576e-08	1
Trim12a	1.01684	2.31565	3.38728e-09	3.11534e-07	1
Sp110	0.984633	1.23763	1.34222e-09	1.2929e-07	1
Tor3a	0.983875	3.77602	2.96196e-13	3.54542e-11	1
Zc3hav1	0.972911	4.27587	1.02097e-15	1.4085e-13	1
Plekha4	0.956914	1.7817	2.27637e-05	0.00134265	1
Sp100	0.954544	2.54878	1.14081e-09	1.11875e-07	1
Gm4841	0.947258	1.88355	1.12188e-09	1.10685e-07	1
Slfn5os	0.932351	1.39306	8.65025e-08	7.25863e-06	1
Ifi27	0.922002	5.58	1.74521e-20	3.19217e-18	1
Cebpd	0.919725	2.64197	3.19658e-07	2.5384e-05	1
Fgl2	0.904104	3.69065	2.04265e-09	1.91106e-07	1
Samhd1	0.903608	4.64305	3.56733e-18	5.52774e-16	1
H2-D1	0.903249	6.21259	1.09404e-32	4.34387e-30	1
Aif1	0.886731	2.34322	3.8591e-09	3.50963e-07	1
Csf2rb	0.881549	1.42505	1.79622e-07	1.46203e-05	1
H2-M3	0.877952	2.43134	1.0901e-13	1.32431e-11	1
Cmpk2	0.873512	5.53767	5.04145e-17	7.52934e-15	1
Casp1	0.864613	1.12857	1.49168e-07	1.22026e-05	1
H2-T22	0.862797	4.57	3.20695e-20	5.80065e-18	1
Ptprc	0.862392	2.99167	1.74958e-11	1.93316e-09	1
Ly86	0.84821	3.45176	2.44384e-13	2.94691e-11	1
Ctsc	0.831482	4.08456	3.31488e-15	4.42319e-13	1
Hcls1	0.811218	1.9428	1.33105e-09	1.28977e-07	1
Sash3	0.8024	1.29487	9.80074e-08	8.09879e-06	1
Tapbp	0.799611	5.91835	1.29843e-22	2.60951e-20	1
C1qa	0.796863	5.67038	8.2091e-27	2.34449e-24	1
Il10ra	0.792707	3.22943	9.76736e-16	1.36037e-13	1
Cyba	0.792489	2.52258	8.01728e-11	8.53028e-09	1
Ifit1bl1	0.789649	1.54655	4.03315e-06	0.000278202	1
Psmb10	0.787246	4.97544	1.31811e-23	2.89966e-21	1
Tgm2	0.784121	4.71228	4.95744e-08	4.20324e-06	1
C1qc	0.783817	5.37461	1.22157e-22	2.48574e-20	1
C1qb	0.771215	5.3487	2.3165e-18	3.69709e-16	1
Mpeg1	0.767265	4.15407	4.96373e-10	5.01892e-08	1
Casp12	0.759089	2.01583	1.17987e-05	0.000727541	1
Ube2l6	0.753963	3.77829	1.72601e-12	1.97871e-10	1
Itgb2	0.74676	2.82479	1.30549e-09	1.27258e-07	1
Tmem173	0.741044	1.94407	6.18521e-06	0.000411019	1
Trim12c	0.74017	2.6054	1.13614e-05	0.000705922	1
Gm20412	0.73565	2.29735	4.85982e-05	0.00266374	1
Ptpn6	0.728525	2.49536	3.3992e-10	3.50225e-08	1
Ctss	0.708794	6.47934	4.19079e-25	1.01824e-22	1
Clec2d	0.706623	4.28263	6.20126e-14	7.64775e-12	1
Gsdmd	0.704168	1.88719	3.47006e-07	2.71582e-05	1
Parp3	0.686886	3.55039	1.64912e-12	1.90397e-10	1
Fcgr3	0.67961	3.13088	9.28261e-08	7.70977e-06	1
Ifi208	0.676415	1.57079	1.47694e-06	0.000107817	1
Tlr2	0.673605	2.40034	3.31166e-07	2.61702e-05	1
Myo1f	0.670338	2.47412	4.11997e-07	3.16454e-05	1
Unc13d	0.668107	1.36029	0.000160109	0.00766593	1
Fcer1g	0.666204	2.14917	1.60007e-06	0.000115767	1
Ifi203	0.661859	2.62141	1.125e-08	9.89936e-07	1
Mocos	0.657675	1.35228	6.62357e-05	0.00353525	1
Ccdc88b	0.656135	2.17477	3.68353e-07	2.85583e-05	1
Ly6e	0.650136	6.10303	1.69889e-16	2.49155e-14	1
Pld4	0.641415	3.21774	2.94972e-09	2.72832e-07	1
Itgb7	0.640654	1.31824	0.000761816	0.028379	1
Gm19412	0.639705	3.24492	2.45707e-10	2.56401e-08	1
Myd88	0.639185	2.9886	1.09595e-08	9.69819e-07	1
Shisa5	0.636487	5.53994	2.15942e-19	3.70033e-17	1
Trim56	0.636201	4.42722	1.44927e-09	1.38781e-07	1
Tbxas1	0.633988	2.55655	2.62675e-08	2.25058e-06	1
Psme1	0.63081	4.87043	9.05418e-10	9.04251e-08	1
Hist1h4j	0.629928	1.31469	0.000137359	0.00675551	1
Sla	0.629254	2.39531	6.99465e-06	0.00046287	1
Vav1	0.627366	2.25864	3.69429e-06	0.000255912	1
Oas3	0.62323	3.28444	2.35969e-09	2.19505e-07	1
Plscr2	0.622919	2.74795	1.76729e-05	0.00105383	1
Lat2	0.620516	1.93582	1.34701e-06	9.92217e-05	1
Spi1	0.618078	1.53779	2.68465e-05	0.00156084	1
Tmem140	0.606705	3.26842	3.24036e-10	3.35986e-08	1
Unc93b1	0.603023	4.07352	6.4342e-14	7.87536e-12	1
Cxcl16	0.600748	2.06448	2.56657e-05	0.00149753	1
Rhoh	0.599431	1.33449	8.90025e-05	0.00459959	1
Lyn	0.599371	3.55262	1.09618e-08	9.69819e-07	1
Lcp2	0.598385	1.67347	2.79983e-05	0.00161054	1
Lyz2	0.597033	4.34317	9.21176e-06	0.00058656	1
Alox5ap	0.595278	1.71608	5.66216e-05	0.00308204	1
Mov10	0.59404	2.87488	3.42964e-07	2.69716e-05	1
Tmem252	0.593823	1.96049	0.0015598	0.0480001	1
Trim25	0.592395	3.64791	0.000101486	0.00517899	1
Casp7	0.585004	1.8974	5.76558e-06	0.000387843	1
Hist1h1a	0.584888	2.93772	9.8224e-07	7.35283e-05	1
Gm26735	-0.584819	2.85569	3.08077e-07	2.45842e-05	-1
Egr1	-0.598379	3.52473	9.33227e-05	0.00477736	-1
Rab18	-0.601458	5.67224	7.15693e-05	0.00377048	-1
Sertad4	-0.628103	2.80817	0.000242707	0.0107952	-1
Gm43662	-0.636285	1.33788	0.000570445	0.0224306	-1
Prune2	-0.671147	7.23541	0.000326779	0.013851	-1
Rerg	-0.706104	2.75304	0.000477531	0.0192896	-1
Prr12	-0.738402	4.49163	0.00134767	0.0432715	-1
Cdr1	-0.919876	5.17158	0.000658967	0.0251185	-1
Gm25776	-1.19843	1.07774	0.000251654	0.0111626	-1
Gm42418	-2.21389	11.9961	0.00130346	0.0423535	-1
Mir6236	-2.84199	7.38046	6.12877e-05	0.003282	-1
Mir6240	-3.28061	5.31109	6.15479e-06	0.000411019	-1
Gm23935	-3.54515	9.69055	1.3797e-06	0.000101172	-1
Gm24270	-3.89335	8.23386	1.90824e-07	1.54548e-05	-1
