# Supplementary material for: The c-Rel transcription factor limits early interferon and neuroinflammatory responses to prevent herpes simplex encephalitis onset in mice
Source: Sci Rep. 2021 Oct 27;11:21171. doi: 10.1038/s41598-021-00391-7 (PMC8551191; doi:10.1038/s41598-021-00391-7)
Supplement: Supplementary file 3 — Supplementary Information 3. [file 41598_2021_391_MOESM3_ESM.xlsx]

## Sheet: GO terms_wt_Fig3f
Enriched GO terms in wild-type (+/+ HI) mice (n=3) vs. +/+ LO mice (n=2) at day 5 post-HSV-1 infection, summarized in Fig. 3f
Category	Term	Count	%	PValue	Genes
GOTERM_BP_4	GO:0071219~cellular response to molecule of bacterial origin	5	11.6279	0.00123124	CCL12, GBP6, GBP10, FCGR4, CXCL10
GOTERM_BP_4	GO:0071310~cellular response to organic substance	19	44.186	7.80955e-09	GBP6, SOCS3, FCGR4, IFI47, IFIT3B, CXCL10, IFIT3, NLRC5, CCL12, IFIT2, TMEM173, IGTP, IRF7, CASP12, GBP10, IRF1, TGTP2, GBP3, ZBP1
GOTERM_BP_4	GO:0042742~defense response to bacterium	5	11.6279	0.00261102	GBP6, GBP10, H2-T23, GBP3, PLAC8
GOTERM_BP_4	GO:0098542~defense response to other organism	19	44.186	6.35677e-18	GBP6, IFIT3B, PLAC8, CXCL10, IFIT3, NLRC5, IFIT2, TMEM173, OASL2, DDX60, OASL1, GBP10, IRF1, H2-T23, OAS1A, MX1, OAS1G, GBP3, ZBP1
GOTERM_BP_4	GO:0042832~defense response to protozoan	3	6.97674	0.00152813	GBP6, GBP10, GBP3
GOTERM_BP_4	GO:0051607~defense response to virus	14	32.5581	5.64992e-15	IFIT3B, CXCL10, IFIT3, NLRC5, IFIT2, TMEM173, OASL2, DDX60, OASL1, IRF1, OAS1A, MX1, OAS1G, ZBP1
GOTERM_BP_4	GO:0045087~innate immune response	20	46.5116	4.21835e-19	GBP6, LGALS3, IFIT3, NLRC5, CCL12, IFIT2, TMEM173, PARP9, OASL2, IRF7, DDX60, OASL1, GBP10, IRF1, H2-T23, TGTP2, OAS1A, MX1, GBP3, ZBP1
GOTERM_BP_4	GO:0001961~positive regulation of cytokine-mediated signaling pathway	3	6.97674	0.00133112	NLRC5, IRF7, ZBP1
GOTERM_BP_4	GO:0031349~positive regulation of defense response	8	18.6047	8.79754e-07	CCL12, NLRC5, TMEM173, DDX60, IRF7, IRF1, H2-T23, ZBP1
GOTERM_BP_4	GO:0045089~positive regulation of innate immune response	7	16.2791	8.6383e-07	NLRC5, TMEM173, DDX60, IRF7, IRF1, H2-T23, ZBP1
GOTERM_BP_4	GO:0060760~positive regulation of response to cytokine stimulus	3	6.97674	0.00142799	NLRC5, IRF7, ZBP1
GOTERM_BP_4	GO:0031347~regulation of defense response	10	23.2558	1.51279e-06	CCL12, NLRC5, TMEM173, PARP9, SOCS3, DDX60, IRF7, IRF1, H2-T23, ZBP1
GOTERM_BP_4	GO:0045088~regulation of innate immune response	8	18.6047	1.6631e-07	NLRC5, TMEM173, PARP9, DDX60, IRF7, IRF1, H2-T23, ZBP1
GOTERM_BP_4	GO:0034097~response to cytokine	19	44.186	3.10667e-17	GBP6, SOCS3, IFI47, IFIT3B, CXCL10, IFIT3, NLRC5, CCL12, IFIT2, TMEM173, IGTP, PARP9, IRF7, CD274, GBP10, IRF1, TGTP2, GBP3, ZBP1
GOTERM_BP_4	GO:0034341~response to interferon-gamma	7	16.2791	4.89923e-08	CCL12, NLRC5, GBP6, IRF1, GBP10, TGTP2, GBP3
GOTERM_BP_4	GO:0051707~response to other organism	23	53.4884	1.6143e-19	GBP6, FCGR4, IFIT3B, PLAC8, CXCL10, IFIT3, NLRC5, CCL12, IFIT2, TMEM173, OASL2, DDX60, IFI27L2A, OASL1, GBP10, IRF1, H2-T23, TGTP2, OAS1A, MX1, OAS1G, GBP3, ZBP1
GOTERM_BP_4	GO:0034340~response to type I interferon	3	6.97674	0.00123753	NLRC5, IRF7, ZBP1
GOTERM_BP_4	GO:0009615~response to virus	16	37.2093	5.28435e-17	IFIT3B, CXCL10, IFIT3, NLRC5, IFIT2, TMEM173, OASL2, IFI27L2A, DDX60, OASL1, IRF1, TGTP2, OAS1A, MX1, OAS1G, ZBP1
GOTERM_BP_4	GO:0016032~viral process	16	37.2093	6.55345e-14	IFIT3B, CXCL10, IFIT3, NLRC5, IFIT2, TMEM173, OASL2, IFI27L2A, DDX60, OASL1, IRF1, TGTP2, OAS1A, MX1, OAS1G, ZBP1
GOTERM_BP_4	GO:0050778~positive regulation of immune response	9	20.9302	2.58921e-06	NLRC5, TMEM173, LGALS3, DDX60, IRF7, IRF1, H2-T23, THEMIS2, ZBP1
GOTERM_BP_4	GO:0002253~activation of immune response	6	13.9535	0.000330497	TMEM173, LGALS3, DDX60, IRF7, IRF1, THEMIS2
GOTERM_BP_4	GO:0001819~positive regulation of cytokine production	6	13.9535	0.000686594	TMEM173, DDX60, IRF7, CD274, IRF1, H2-T23
GOTERM_BP_4	GO:0070663~regulation of leukocyte proliferation	5	11.6279	0.000825942	CCL12, LGALS3, CD274, IRF1, H2-T23
GOTERM_BP_4	GO:0050777~negative regulation of immune response	4	9.30233	0.00191587	NLRC5, LGALS3, IRF1, H2-T23
GOTERM_BP_4	GO:0002764~immune response-regulating signaling pathway	5	11.6279	0.00211519	LGALS3, DDX60, IRF7, IRF1, THEMIS2
GOTERM_BP_4	GO:0046651~lymphocyte proliferation	5	11.6279	0.0025489	LGALS3, CD274, IRF1, FCGR4, H2-T23
GOTERM_BP_4	GO:0032943~mononuclear cell proliferation	5	11.6279	0.00261102	LGALS3, CD274, IRF1, FCGR4, H2-T23
GOTERM_BP_4	GO:0032481~positive regulation of type I interferon production	3	6.97674	0.00270713	TMEM173, IRF7, IRF1
GOTERM_BP_4	GO:0002548~monocyte chemotaxis	3	6.97674	0.00542653	CCL12, LGALS3, CXCL10
GOTERM_BP_4	GO:0032479~regulation of type I interferon production	3	6.97674	0.00619217	TMEM173, IRF7, IRF1
GOTERM_BP_4	GO:0032606~type I interferon production	3	6.97674	0.00679689	TMEM173, IRF7, IRF1
GOTERM_BP_4	GO:0032496~response to lipopolysaccharide	5	11.6279	0.00715243	CCL12, GBP6, GBP10, FCGR4, CXCL10
GOTERM_BP_4	GO:0002237~response to molecule of bacterial origin	5	11.6279	0.00805702	CCL12, GBP6, GBP10, FCGR4, CXCL10
GOTERM_BP_4	GO:0001959~regulation of cytokine-mediated signaling pathway	3	6.97674	0.0104503	NLRC5, IRF7, ZBP1
GOTERM_BP_4	GO:0042110~T cell activation	5	11.6279	0.0118971	LGALS3, CD274, IRF1, FCGR4, H2-T23
GOTERM_BP_4	GO:1901701~cellular response to oxygen-containing compound	7	16.2791	0.0151351	CCL12, GBP6, SOCS3, IRF1, GBP10, FCGR4, CXCL10
GOTERM_BP_4	GO:0007159~leukocyte cell-cell adhesion	5	11.6279	0.0162268	LGALS3, CD274, IRF1, FCGR4, H2-T23
GOTERM_BP_4	GO:0002698~negative regulation of immune effector process	3	6.97674	0.0187983	LGALS3, IRF1, H2-T23
GOTERM_BP_4	GO:1903037~regulation of leukocyte cell-cell adhesion	4	9.30233	0.0190951	LGALS3, CD274, IRF1, H2-T23
GOTERM_BP_4	GO:0050792~regulation of viral process	4	9.30233	0.0206589	TMEM173, DDX60, OASL1, OAS1A
GOTERM_BP_4	GO:0002758~innate immune response-activating signal transduction	3	6.97674	0.021124	DDX60, IRF7, IRF1
GOTERM_BP_4	GO:0051928~positive regulation of calcium ion transport	3	6.97674	0.0218095	CCL12, LGALS3, CXCL10
GOTERM_BP_4	GO:0060330~regulation of response to interferon-gamma	2	4.65116	0.0229817	NLRC5, PARP9
GOTERM_BP_4	GO:0012501~programmed cell death	9	20.9302	0.0236081	IFIT3, IFIT2, CCL12, TMEM173, LGALS3, SOCS3, CASP12, IRF1, PLAC8
GOTERM_BP_4	GO:0007166~cell surface receptor signaling pathway	10	23.2558	0.0258323	CCL12, NLRC5, LGALS3, SOCS3, IRF7, CD274, IRF1, THEMIS2, ZBP1, CXCL10
GOTERM_BP_4	GO:0002687~positive regulation of leukocyte migration	3	6.97674	0.0261136	CCL12, LGALS3, CXCL10
GOTERM_BP_4	GO:0051250~negative regulation of lymphocyte activation	3	6.97674	0.0261136	LGALS3, CD274, IRF1
GOTERM_BP_4	GO:0044406~adhesion of symbiont to host	2	4.65116	0.0286465	GBP6, GBP3
GOTERM_BP_4	GO:0022408~negative regulation of cell-cell adhesion	3	6.97674	0.03398	LGALS3, CD274, IRF1
GOTERM_BP_4	GO:0002695~negative regulation of leukocyte activation	3	6.97674	0.034395	LGALS3, CD274, IRF1
GOTERM_BP_4	GO:0008285~negative regulation of cell proliferation	5	11.6279	0.0355775	IFIT3, CCL12, LGALS3, CD274, IRF1
GOTERM_BP_4	GO:0022407~regulation of cell-cell adhesion	4	9.30233	0.036621	LGALS3, CD274, IRF1, H2-T23
GOTERM_BP_4	GO:0002819~regulation of adaptive immune response	3	6.97674	0.0369266	IRF7, IRF1, H2-T23
GOTERM_BP_4	GO:0031348~negative regulation of defense response	3	6.97674	0.0386535	NLRC5, SOCS3, H2-T23
GOTERM_BP_4	GO:0050866~negative regulation of cell activation	3	6.97674	0.0421984	LGALS3, CD274, IRF1
GOTERM_BP_4	GO:0051050~positive regulation of transport	6	13.9535	0.0424953	CCL12, TMEM173, LGALS3, CD274, H2-T23, CXCL10
GOTERM_BP_4	GO:0051249~regulation of lymphocyte activation	4	9.30233	0.0448028	LGALS3, CD274, IRF1, H2-T23
GOTERM_BP_4	GO:1903039~positive regulation of leukocyte cell-cell adhesion	3	6.97674	0.0482088	CD274, IRF1, H2-T23
GOTERM_BP_4	GO:0002699~positive regulation of immune effector process	3	6.97674	0.04916	DDX60, IRF1, H2-T23

## Sheet: GO terms_C307X_Fig3f
Enriched GO terms in mutant (C307X HI) mice (n=3) vs. C307X LO mice (n=3) at day 5 post-HSV-1 infection, summarized in Fig. 3f
Category	Term	Count	%	PValue	Genes
GOTERM_BP_4	GO:0071219~cellular response to molecule of bacterial origin	7	13.7255	3.13092e-05	CCL12, GBP6, CCL2, GBP10, FCGR4, GBP2, CXCL10
GOTERM_BP_4	GO:0071310~cellular response to organic substance	27	52.9412	1.08958e-13	CCL2, CXCL10, NLRC5, IGTP, GBP10, IIGP1, PRL, ZBP1, GBP7, GBP6, IRGM1, IRGM2, IL1RN, FCGR4, IFI47, IFIT3B, IFIT3, IFIT2, CCL12, IFIT1, IRF7, TGTP1, TGTP2, GM4951, GBP3, GBP2, IFI204
GOTERM_BP_4	GO:0042742~defense response to bacterium	9	17.6471	7.00907e-07	GBP7, GBP6, IRGM2, ISG15, GBP10, IIGP1, GBP3, GBP2, PLAC8
GOTERM_BP_4	GO:0098542~defense response to other organism	25	49.0196	6.79267e-24	GBP7, GBP6, IRGM2, BST2, RSAD2, IFIT3B, PLAC8, CXCL10, IFIT3, NLRC5, IFIT2, IFIT1, ISG15, OASL2, DDX60, OASL1, GBP10, IIGP1, OAS1A, MX1, OAS1G, GBP3, MX2, GBP2, ZBP1
GOTERM_BP_4	GO:0042832~defense response to protozoan	7	13.7255	9.81622e-11	GBP7, GBP6, IRGM2, GBP10, IIGP1, GBP3, GBP2
GOTERM_BP_4	GO:0051607~defense response to virus	17	33.3333	9.7217e-18	BST2, RSAD2, IFIT3B, CXCL10, IFIT3, NLRC5, IFIT2, IFIT1, ISG15, OASL2, DDX60, OASL1, OAS1A, MX1, OAS1G, MX2, ZBP1
GOTERM_BP_4	GO:0045087~innate immune response	29	56.8627	7.90106e-30	CCL2, RSAD2, NLRC5, TRIM30A, ISG15, OASL2, DDX60, TAP1, OASL1, GBP10, IIGP1, MX1, MX2, ZBP1, GBP7, GBP6, IRGM1, IRGM2, BST2, IFIT3, IFIT2, CCL12, IFIT1, IRF7, TGTP1, TGTP2, OAS1A, GBP3, GBP2
GOTERM_BP_4	GO:0001961~positive regulation of cytokine-mediated signaling pathway	3	5.88235	0.00222265	NLRC5, IRF7, ZBP1
GOTERM_BP_4	GO:0031349~positive regulation of defense response	8	15.6863	5.4717e-06	CCL12, TRIM30A, NLRC5, CCL2, DDX60, IRF7, RSAD2, ZBP1
GOTERM_BP_4	GO:0045089~positive regulation of innate immune response	6	11.7647	6.76114e-05	TRIM30A, NLRC5, DDX60, IRF7, RSAD2, ZBP1
GOTERM_BP_4	GO:0060760~positive regulation of response to cytokine stimulus	3	5.88235	0.0023835	NLRC5, IRF7, ZBP1
GOTERM_BP_4	GO:0031347~regulation of defense response	10	19.6078	1.50499e-05	CCL12, TRIM30A, NLRC5, IFIT1, CCL2, DDX60, IRF7, TAP1, RSAD2, ZBP1
GOTERM_BP_4	GO:0045088~regulation of innate immune response	7	13.7255	1.62135e-05	TRIM30A, NLRC5, DDX60, IRF7, TAP1, RSAD2, ZBP1
GOTERM_BP_4	GO:0034097~response to cytokine	29	56.8627	2.94844e-29	GBP7, IRGM1, GBP6, CCL2, IRGM2, BST2, IL1RN, IFI47, IFIT3B, CXCL10, IFIT3, CCL12, NLRC5, IFIT2, IFIT1, IGTP, ISG15, IRF7, CD274, GBP10, IIGP1, TGTP1, TGTP2, GBP3, GM4951, MX2, GBP2, ZBP1, IFI204
GOTERM_BP_4	GO:0034341~response to interferon-gamma	12	23.5294	1.44788e-15	CCL12, GBP7, NLRC5, GBP6, IRGM2, CCL2, BST2, GBP10, TGTP1, TGTP2, GBP3, GBP2
GOTERM_BP_4	GO:0051707~response to other organism	32	62.7451	9.28971e-29	CCL2, RSAD2, CXCL10, NLRC5, ISG15, OASL2, DDX60, OASL1, GBP10, IIGP1, MX1, MX2, PRL, ZBP1, GBP7, GBP6, IRGM2, BST2, FCGR4, IFIT3B, PLAC8, IFIT3, IFIT2, CCL12, IFIT1, IFI27L2A, TGTP1, TGTP2, OAS1A, OAS1G, GBP3, GBP2
GOTERM_BP_4	GO:0034340~response to type I interferon	6	11.7647	6.03422e-09	NLRC5, IFIT1, ISG15, IRF7, MX2, ZBP1
GOTERM_BP_4	GO:0009615~response to virus	20	39.2157	5.49067e-21	BST2, RSAD2, IFIT3B, CXCL10, IFIT3, NLRC5, IFIT2, IFIT1, ISG15, OASL2, IFI27L2A, DDX60, OASL1, TGTP1, TGTP2, OAS1A, MX1, OAS1G, MX2, ZBP1
GOTERM_BP_4	GO:0016032~viral process	22	43.1373	7.16372e-20	BST2, RSAD2, IFIT3B, CXCL10, IFIT3, TRIM30A, NLRC5, IFIT2, IFIT1, ISG15, OASL2, IFI27L2A, DDX60, TAP1, OASL1, TGTP1, TGTP2, OAS1A, MX1, OAS1G, MX2, ZBP1
GOTERM_BP_4	GO:0050792~regulation of viral process	10	19.6078	5.14219e-08	TRIM30A, IFIT1, BST2, ISG15, DDX60, TAP1, OASL1, RSAD2, OAS1A, MX2
GOTERM_BP_4	GO:0048525~negative regulation of viral process	6	11.7647	4.67889e-06	BST2, ISG15, OASL1, RSAD2, OAS1A, MX2
GOTERM_BP_4	GO:0044406~adhesion of symbiont to host	4	7.84314	6.5274e-06	GBP7, GBP6, GBP3, GBP2
GOTERM_BP_4	GO:0019058~viral life cycle	7	13.7255	1.98794e-05	TRIM30A, BST2, ISG15, TAP1, OASL1, RSAD2, MX2
GOTERM_BP_4	GO:1903900~regulation of viral life cycle	6	11.7647	3.09349e-05	TRIM30A, BST2, ISG15, OASL1, RSAD2, MX2
GOTERM_BP_4	GO:1903901~negative regulation of viral life cycle	5	9.80392	4.48136e-05	BST2, ISG15, OASL1, RSAD2, MX2
GOTERM_BP_4	GO:0032496~response to lipopolysaccharide	8	15.6863	5.56887e-05	CCL12, GBP6, CCL2, GBP10, FCGR4, PRL, GBP2, CXCL10
GOTERM_BP_4	GO:0019079~viral genome replication	5	9.80392	6.25358e-05	BST2, ISG15, OASL1, RSAD2, MX2
GOTERM_BP_4	GO:0002237~response to molecule of bacterial origin	8	15.6863	6.91557e-05	CCL12, GBP6, CCL2, GBP10, FCGR4, PRL, GBP2, CXCL10
GOTERM_BP_4	GO:0001959~regulation of cytokine-mediated signaling pathway	4	7.84314	0.00105219	NLRC5, IRF7, IL1RN, ZBP1
GOTERM_BP_4	GO:0009967~positive regulation of signal transduction	11	21.5686	0.00135777	CCL12, NLRC5, CCL2, BST2, DDX60, IRF7, IL1RN, RSAD2, PRL, ZBP1, CXCL10
GOTERM_BP_4	GO:0033993~response to lipid	9	17.6471	0.00287687	CCL12, GBP6, CCL2, IL1RN, GBP10, FCGR4, PRL, GBP2, CXCL10
GOTERM_BP_4	GO:0002758~innate immune response-activating signal transduction	4	7.84314	0.00304893	TRIM30A, DDX60, IRF7, RSAD2
GOTERM_BP_4	GO:0010647~positive regulation of cell communication	11	21.5686	0.00319445	CCL12, NLRC5, CCL2, BST2, DDX60, IRF7, IL1RN, RSAD2, PRL, ZBP1, CXCL10
GOTERM_BP_4	GO:0050778~positive regulation of immune response	6	11.7647	0.00638834	TRIM30A, NLRC5, DDX60, IRF7, RSAD2, ZBP1
GOTERM_BP_4	GO:2000401~regulation of lymphocyte migration	3	5.88235	0.00642557	CCL12, CCL2, CXCL10
GOTERM_BP_4	GO:0034121~regulation of toll-like receptor signaling pathway	3	5.88235	0.0066884	TRIM30A, IRF7, RSAD2
GOTERM_BP_4	GO:0002548~monocyte chemotaxis	3	5.88235	0.00896295	CCL12, CCL2, CXCL10
GOTERM_BP_4	GO:0048247~lymphocyte chemotaxis	3	5.88235	0.00989309	CCL12, CCL2, CXCL10
GOTERM_BP_4	GO:0014070~response to organic cyclic compound	8	15.6863	0.0117554	IFIT3, CCL12, IFIT1, USP18, CCL2, IL1RN, PRL, CXCL10
GOTERM_BP_4	GO:0001819~positive regulation of cytokine production	5	9.80392	0.0136576	CCL2, DDX60, IRF7, CD274, RSAD2
GOTERM_BP_4	GO:2000402~negative regulation of lymphocyte migration	2	3.92157	0.0174007	CCL12, CCL2
GOTERM_BP_4	GO:0030336~negative regulation of cell migration	4	7.84314	0.0188807	CCL12, CCL2, BST2, IL1RN
GOTERM_BP_4	GO:2000146~negative regulation of cell motility	4	7.84314	0.0216149	CCL12, CCL2, BST2, IL1RN
GOTERM_BP_4	GO:1902533~positive regulation of intracellular signal transduction	7	13.7255	0.0243697	CCL12, CCL2, BST2, DDX60, IL1RN, PRL, CXCL10
GOTERM_BP_4	GO:0051271~negative regulation of cellular component movement	4	7.84314	0.0296347	CCL12, CCL2, BST2, IL1RN
GOTERM_BP_4	GO:0032103~positive regulation of response to external stimulus	4	7.84314	0.0299164	CCL12, CCL2, DDX60, CXCL10
GOTERM_BP_4	GO:0002688~regulation of leukocyte chemotaxis	3	5.88235	0.0304569	CCL12, CCL2, CXCL10
GOTERM_BP_4	GO:0002764~immune response-regulating signaling pathway	4	7.84314	0.0340092	TRIM30A, DDX60, IRF7, RSAD2
GOTERM_BP_4	GO:1902583~multi-organism intracellular transport	2	3.92157	0.0345054	BST2, TAP1
GOTERM_BP_4	GO:0007567~parturition	2	3.92157	0.0345054	CCL2, PRL
GOTERM_BP_4	GO:0051928~positive regulation of calcium ion transport	3	5.88235	0.0352193	CCL12, CCL2, CXCL10
GOTERM_BP_4	GO:0002689~negative regulation of leukocyte chemotaxis	2	3.92157	0.036925	CCL12, CCL2
GOTERM_BP_4	GO:0046794~transport of virus	2	3.92157	0.036925	BST2, TAP1
GOTERM_BP_4	GO:0030334~regulation of cell migration	6	11.7647	0.0369933	CCL12, CCL2, BST2, IL1RN, CD274, CXCL10
GOTERM_BP_4	GO:0009966~regulation of signal transduction	12	23.5294	0.0374353	CCL12, TRIM30A, NLRC5, CCL2, BST2, DDX60, IRF7, IL1RN, RSAD2, PRL, ZBP1, CXCL10
GOTERM_BP_4	GO:1903555~regulation of tumor necrosis factor superfamily cytokine production	3	5.88235	0.039679	TRIM30A, CCL2, CD274
GOTERM_BP_4	GO:0071706~tumor necrosis factor superfamily cytokine production	3	5.88235	0.0408259	TRIM30A, CCL2, CD274
GOTERM_BP_4	GO:0050777~negative regulation of immune response	3	5.88235	0.0408259	NLRC5, BST2, TAP1
GOTERM_BP_4	GO:0002687~positive regulation of leukocyte migration	3	5.88235	0.0419854	CCL12, CCL2, CXCL10
GOTERM_BP_4	GO:0044766~multi-organism transport	2	3.92157	0.0441485	BST2, TAP1
GOTERM_BP_4	GO:0002253~activation of immune response	4	7.84314	0.0444031	TRIM30A, DDX60, IRF7, RSAD2
GOTERM_BP_4	GO:2000145~regulation of cell motility	6	11.7647	0.0447377	CCL12, CCL2, BST2, IL1RN, CD274, CXCL10
GOTERM_BP_4	GO:1901701~cellular response to oxygen-containing compound	7	13.7255	0.0478526	CCL12, GBP6, CCL2, GBP10, FCGR4, GBP2, CXCL10

## Sheet: GO terms_C307XHI vs wtHI_Fig4b
Enriched GO terms in mutant (C307X HI) mice vs. wild-type (+/+ HI) mice at day 5 post-HSV-1 infection, summarized in Fig. 4b
Category	Term	Count	%	PValue	Genes
GOTERM_BP_4	GO:0051707~response to other organism	19	38.7755	6.03715e-13	IFIH1, ALAD, CCL2, SLFN8, RSAD2, PLAC8, CMPK2, CXCL10, DDX58, IFIT2, ISG15, PLSCR2, OASL1, OAS1B, IRF1, IIGP1, MX1, OAS1G, MX2
GOTERM_BP_4	GO:0051607~defense response to virus	13	26.5306	9.33691e-13	IFIH1, RSAD2, SLFN8, CXCL10, DDX58, IFIT2, ISG15, OASL1, IRF1, OAS1B, MX1, OAS1G, MX2
GOTERM_BP_4	GO:0009615~response to virus	13	26.5306	8.70013e-12	IFIH1, RSAD2, SLFN8, CXCL10, DDX58, IFIT2, ISG15, OASL1, IRF1, OAS1B, MX1, OAS1G, MX2
GOTERM_BP_4	GO:0098542~defense response to other organism	15	30.6122	1.62696e-11	IFIH1, SLFN8, RSAD2, CXCL10, PLAC8, DDX58, IFIT2, ISG15, OASL1, OAS1B, IRF1, IIGP1, MX1, OAS1G, MX2
GOTERM_BP_4	GO:0045087~innate immune response	15	30.6122	2.88082e-11	IFIH1, CCL2, LGALS3, HERC6, RSAD2, DDX58, IFIT2, TRIM30A, ISG15, OASL1, OAS1B, IRF1, IIGP1, MX1, MX2
GOTERM_BP_4	GO:0016032~viral process	14	28.5714	1.48362e-10	IFIH1, SLFN8, RSAD2, CXCL10, DDX58, IFIT2, TRIM30A, ISG15, OASL1, IRF1, OAS1B, MX1, OAS1G, MX2
GOTERM_BP_4	GO:0034097~response to cytokine	11	22.449	1.15185e-06	IFIT2, ALAD, CCL2, ISG15, SOCS3, IL1RN, IRF1, IIGP1, MX2, IFI204, CXCL10
GOTERM_BP_4	GO:1903900~regulation of viral life cycle	6	12.2449	1.48821e-05	TRIM30A, ISG15, OASL1, OAS1B, RSAD2, MX2
GOTERM_BP_4	GO:1903901~negative regulation of viral life cycle	5	10.2041	2.48711e-05	ISG15, OASL1, OAS1B, RSAD2, MX2
GOTERM_BP_4	GO:0002764~immune response-regulating signaling pathway	7	14.2857	3.02228e-05	DDX58, TRIM30A, IFIH1, LGALS3, IRF1, RSAD2, THEMIS2
GOTERM_BP_4	GO:0019079~viral genome replication	5	10.2041	3.47728e-05	ISG15, OASL1, OAS1B, RSAD2, MX2
GOTERM_BP_4	GO:0050792~regulation of viral process	7	14.2857	4.4214e-05	DDX58, TRIM30A, ISG15, OASL1, OAS1B, RSAD2, MX2
GOTERM_BP_4	GO:0002253~activation of immune response	7	14.2857	5.48382e-05	DDX58, TRIM30A, IFIH1, LGALS3, IRF1, RSAD2, THEMIS2
GOTERM_BP_4	GO:0048525~negative regulation of viral process	5	10.2041	6.04136e-05	ISG15, OASL1, OAS1B, RSAD2, MX2
GOTERM_BP_4	GO:0002758~innate immune response-activating signal transduction	5	10.2041	0.000111931	DDX58, TRIM30A, IFIH1, IRF1, RSAD2
GOTERM_BP_4	GO:0019058~viral life cycle	6	12.2449	0.000119591	TRIM30A, ISG15, OASL1, OAS1B, RSAD2, MX2
GOTERM_BP_4	GO:0031349~positive regulation of defense response	6	12.2449	0.000318272	DDX58, TRIM30A, IFIH1, CCL2, IRF1, RSAD2
GOTERM_BP_4	GO:0050778~positive regulation of immune response	7	14.2857	0.000495146	DDX58, TRIM30A, IFIH1, LGALS3, IRF1, RSAD2, THEMIS2
GOTERM_BP_4	GO:0045089~positive regulation of innate immune response	5	10.2041	0.000504765	DDX58, TRIM30A, IFIH1, IRF1, RSAD2
GOTERM_BP_4	GO:0071310~cellular response to organic substance	13	26.5306	0.00113708	IFIT2, SGK1, ALAD, ATF3, CCL2, SOCS3, PLSCR2, IL1RN, IRF1, IIGP1, CMPK2, IFI204, CXCL10
GOTERM_BP_4	GO:0045088~regulation of innate immune response	5	10.2041	0.00122237	DDX58, TRIM30A, IFIH1, IRF1, RSAD2
GOTERM_BP_4	GO:0031347~regulation of defense response	7	14.2857	0.00172487	DDX58, TRIM30A, IFIH1, CCL2, SOCS3, IRF1, RSAD2
GOTERM_BP_4	GO:0032481~positive regulation of type I interferon production	3	6.12245	0.00337292	DDX58, IFIH1, IRF1
GOTERM_BP_4	GO:0034121~regulation of toll-like receptor signaling pathway	3	6.12245	0.00502348	TRIM30A, IRF1, RSAD2
GOTERM_BP_4	GO:0012501~programmed cell death	11	22.449	0.00526503	PLEKHF1, IFIT2, SGK1, CCL2, ATF3, LGALS3, SOCS3, IL1RN, IRF1, PLAC8, IFI204
GOTERM_BP_4	GO:0002548~monocyte chemotaxis	3	6.12245	0.00674392	CCL2, LGALS3, CXCL10
GOTERM_BP_4	GO:0048247~lymphocyte chemotaxis	3	6.12245	0.00744878	CCL2, CH25H, CXCL10
GOTERM_BP_4	GO:0032479~regulation of type I interferon production	3	6.12245	0.00769084	DDX58, IFIH1, IRF1
GOTERM_BP_4	GO:0001819~positive regulation of cytokine production	5	10.2041	0.00819491	DDX58, IFIH1, CCL2, IRF1, RSAD2
GOTERM_BP_4	GO:0032606~type I interferon production	3	6.12245	0.00843813	DDX58, IFIH1, IRF1
GOTERM_BP_4	GO:0032496~response to lipopolysaccharide	5	10.2041	0.0106038	ALAD, CCL2, PLSCR2, CMPK2, CXCL10
GOTERM_BP_4	GO:0030097~hemopoiesis	7	14.2857	0.0115545	ISG15, CEBPD, HERC6, IRF1, RSAD2, HIST1H4I, SAMD9L
GOTERM_BP_4	GO:0002237~response to molecule of bacterial origin	5	10.2041	0.0119156	ALAD, CCL2, PLSCR2, CMPK2, CXCL10
GOTERM_BP_4	GO:0043067~regulation of programmed cell death	9	18.3673	0.0132773	PLEKHF1, IFIT2, SGK1, CCL2, ATF3, LGALS3, SOCS3, IL1RN, PLAC8
GOTERM_BP_4	GO:0048534~hematopoietic or lymphoid organ development	7	14.2857	0.0146835	ISG15, CEBPD, HERC6, IRF1, RSAD2, HIST1H4I, SAMD9L
GOTERM_BP_4	GO:0071219~cellular response to molecule of bacterial origin	4	8.16327	0.0157738	CCL2, PLSCR2, CMPK2, CXCL10
GOTERM_BP_4	GO:0043270~positive regulation of ion transport	4	8.16327	0.0166404	SGK1, CCL2, LGALS3, CXCL10
GOTERM_BP_4	GO:0033273~response to vitamin	3	6.12245	0.0179209	ALAD, CCL2, CXCL10
GOTERM_BP_4	GO:0002520~immune system development	7	14.2857	0.0180389	ISG15, CEBPD, HERC6, IRF1, RSAD2, HIST1H4I, SAMD9L
GOTERM_BP_4	GO:0033993~response to lipid	7	14.2857	0.0186181	ALAD, SGK1, CCL2, PLSCR2, IL1RN, CMPK2, CXCL10
GOTERM_BP_4	GO:0060326~cell chemotaxis	4	8.16327	0.0186403	CCL2, LGALS3, CH25H, CXCL10
GOTERM_BP_4	GO:0045778~positive regulation of ossification	3	6.12245	0.0197339	ISG15, CEBPD, IFI204
GOTERM_BP_4	GO:0014070~response to organic cyclic compound	7	14.2857	0.019815	DDX58, ALAD, SGK1, USP18, CCL2, IL1RN, CXCL10
GOTERM_BP_4	GO:0030154~cell differentiation	16	32.6531	0.0210198	SGK1, CCL2, LGALS3, SOCS3, CEBPD, HERC6, RSAD2, SAMD9L, PLAC8, CXCL10, ATF3, ISG15, ARXES1, IRF1, HIST1H4I, IFI204
GOTERM_BP_4	GO:0009968~negative regulation of signal transduction	7	14.2857	0.0216157	TRIM30A, ATF3, LGALS3, SOCS3, IL1RN, IRF1, RNF213
GOTERM_BP_4	GO:1901701~cellular response to oxygen-containing compound	7	14.2857	0.0253414	SGK1, CCL2, SOCS3, PLSCR2, IRF1, CMPK2, CXCL10
GOTERM_BP_4	GO:0035556~intracellular signal transduction	11	22.449	0.0265644	PLEKHF1, DDX58, SGK1, IFIH1, CCL2, ATF3, SOCS3, IL1RN, IRF1, IFI204, CXCL10
GOTERM_BP_4	GO:0051928~positive regulation of calcium ion transport	3	6.12245	0.0268602	CCL2, LGALS3, CXCL10
GOTERM_BP_4	GO:0050900~leukocyte migration	4	8.16327	0.0274631	CCL2, LGALS3, CH25H, CXCL10
GOTERM_BP_4	GO:0009725~response to hormone	6	12.2449	0.030946	ALAD, SGK1, CCL2, SOCS3, IL1RN, IRF1
GOTERM_BP_4	GO:0002687~positive regulation of leukocyte migration	3	6.12245	0.0321045	CCL2, LGALS3, CXCL10
GOTERM_BP_4	GO:0009966~regulation of signal transduction	11	22.449	0.0332618	PLEKHF1, TRIM30A, CCL2, ATF3, LGALS3, SOCS3, IL1RN, IRF1, RSAD2, RNF213, CXCL10
GOTERM_BP_4	GO:0043269~regulation of ion transport	5	10.2041	0.036143	SGK1, CCL2, LGALS3, IL1RN, CXCL10
GOTERM_BP_4	GO:0039528~cytoplasmic pattern recognition receptor signaling pathway in response to virus	2	4.08163	0.036152	DDX58, IFIH1
GOTERM_BP_4	GO:0010648~negative regulation of cell communication	7	14.2857	0.0367685	TRIM30A, ATF3, LGALS3, SOCS3, IL1RN, IRF1, RNF213
GOTERM_BP_4	GO:0022408~negative regulation of cell-cell adhesion	3	6.12245	0.0416538	LGALS3, IL1RN, IRF1
GOTERM_BP_4	GO:0010212~response to ionizing radiation	3	6.12245	0.0421564	ALAD, CCL2, CXCL10
GOTERM_BP_4	GO:0006954~inflammatory response	5	10.2041	0.0424507	CCL2, SOCS3, IL1RN, THEMIS2, CXCL10
GOTERM_BP_4	GO:0043412~macromolecule modification	14	28.5714	0.0435763	IFIH1, SGK1, CCL2, SOCS3, DTX3L, IL1RN, HERC6, RNF213, TRIM30A, USP18, ATF3, ISG15, IRF1, HIST1H4I
GOTERM_BP_4	GO:0048545~response to steroid hormone	4	8.16327	0.0454166	ALAD, SGK1, CCL2, IL1RN
GOTERM_BP_4	GO:0043434~response to peptide hormone	4	8.16327	0.0478727	SGK1, CCL2, SOCS3, IRF1
GOTERM_BP_4	GO:0022407~regulation of cell-cell adhesion	4	8.16327	0.048497	CCL2, LGALS3, IL1RN, IRF1
