# Supplementary material for: The c-Rel transcription factor limits early interferon and neuroinflammatory responses to prevent herpes simplex encephalitis onset in mice
Source: Sci Rep. 2021 Oct 27;11:21171. doi: 10.1038/s41598-021-00391-7 (PMC8551191; doi:10.1038/s41598-021-00391-7)
Supplement: Supplementary file 4 — Supplementary Information 4. [file 41598_2021_391_MOESM4_ESM.xlsx]

## Sheet: GSEA_Enriched in C307X NI_Fig2d
66 gene sets were enriched in mutant (C307X NI) mice (n=4) compared to wild-type (+/+ NI) mice (n=4) at steady-state
Enriched gene sets met a q-value cut-off < 0.05, and were clustered hierarchically according to the expression of leading genes in each gene set (Fig.2d)
Enriched gene sets were identified from the MSigDB v6.2 Curated Gene Sets (C2) collection (N = 3406 gene sets)
Enriched gene sets are presented below in the order that they appear in the heatmap in Fig.2d (upper panel)
Cluster	Gene set	Size	ES	NES	NOM p-val	q-val (B-H-adjusted)	Rank at max	SOX9	EGR1	FOS	ATF3	YWHAE	CCND2	CDK6	CDKN1A	TGFB2	RB1	BCL6	GATA2	PLAU	FOSL1	MMP9	BHLHE41	LOX	GJA1	PHLDA1	IGFBP5	EGLN3	CITED2	FOXO1	SPEN	ID1	MYC	NIPBL	SUZ12	BAZ1A	XPO1	MKI67	KIF2A	RBPJ	AUTS2	CHD9	ZMYND8	KLF7	ATRX	SMC5	PHIP	ATF2	E2F5
1	TAVOR_CEBPA_TARGETS_DN	24	0.629144	1.87045	0	0.0378738	2072	0	0	0	0	0	0	0	0	0	0	0	0.707434	0	0	0	0	0	0.784639	0	0	0	0	0.768681	0	0	0.241958	0	0	0	0	0	0	0	0	0	0	0	0	0	0	0	0
1	PID_AP1_PATHWAY	54	0.575361	2.02687	0	0.0139126	2414	0	0.702258	0.340879	0.463592	0	0	0	0	0	0	0	0.707434	0.545132	0.290781	0.359622	0	0	0.784639	0	0	0	0	0	0	0	0.241958	0	0	0	0	0	0	0	0	0	0	0	0	0	0	0.242148	0
1	TURASHVILI_BREAST_DUCTAL_CARCINOMA_VS_DUCTAL_NORMAL_DN	119	0.470829	1.90068	0	0.0319724	2529	1.48653	0.702258	0.340879	0.463592	0	0	0	0	0	0	0	0	0	0	0	0.679286	0	0	0	0	0	0	0	0	0	0	0	0	0	0	0	0	0	0	0	0	0	0	0	0	0	0
1	JECHLINGER_EPITHELIAL_TO_MESENCHYMAL_TRANSITION_DN	54	0.52356	1.85783	0	0.0381716	1664	0	0.702258	0.340879	0.463592	0	0	0	0	0	0	0.654477	0	0	0	0	0	0	0	0	0	0	0	0	0	0.42772	0	0	0	0	0	0	0	0	0	0	0	0	0	0	0	0	0
1	NAGASHIMA_EGF_SIGNALING_UP	44	0.539225	1.84492	0	0.0408354	1718	0	0.702258	0.340879	0.463592	0	0	0	0	0	0	0	0	0	0.290781	0	0	0	0	0.421429	0	0	0	0	0	0.42772	0.241958	0	0	0	0	0	0	0	0	0	0	0	0	0	0	0	0
1	ELVIDGE_HIF1A_AND_HIF2A_TARGETS_DN	85	0.507194	1.93179	0	0.0266124	2161	1.48653	0.702258	0.340879	0	0	0	0	0	0	0	0	0	0	0	0	0	0.606225	0.784639	0	0.447717	0.434965	0.412699	0	0	0	0	0	0	0	0	0	0	0.441833	0	0	0	0	0	0	0	0	0
1	ELVIDGE_HYPOXIA_BY_DMOG_UP	106	0.545343	2.16127	0	0.00254872	2161	1.48653	0.702258	0.340879	0.463592	0	0	0	0	0	0	0	0	0	0	0	0	0.606225	0.784639	0.421429	0.447717	0.434965	0.412699	0	0	0	0	0	0	0	0	0	0	0	0	0	0	0.284558	0	0	0	0	0
1	ELVIDGE_HYPOXIA_UP	140	0.470487	1.96997	0	0.0192968	2161	1.48653	0.702258	0.340879	0.463592	0	0	0	0	0	0	0	0	0	0	0	0	0.606225	0.784639	0.421429	0.447717	0.434965	0.412699	0	0	0	0	0	0	0	0	0	0	0.441833	0	0	0.26131	0.284558	0	0	0	0	0
2	DACOSTA_UV_RESPONSE_VIA_ERCC3_COMMON_DN	442	0.455743	2.08604	0	0.00711036	3741	0	0	0	0	0	0	0	0	0.397649	0.438532	0	0	0	0	0	0	0	0	0	0	0	0	0	0.671575	0.42772	0.241958	0.602443	0.561599	0.635963	0.343827	0	0.414025	0.441833	0	0.266952	0.26131	0.284558	0.203657	0.267021	0.217119	0.242148	0
2	DAZARD_UV_RESPONSE_CLUSTER_G6	129	0.472674	1.9191	0	0.0301051	3588	0	0	0	0	0	0	0	0	0	0	0	0	0	0	0	0	0	0	0	0	0	0	0.768681	0	0	0	0	0	0.635963	0.343827	0.317845	0.414025	0.441833	0.397829	0.266952	0.26131	0.284558	0	0.267021	0.217119	0.242148	0.205926
2	DAZARD_RESPONSE_TO_UV_NHEK_DN	275	0.461205	2.05706	0	0.00963374	3540	0	0	0	0	0	0	0	0	0	0	0	0	0	0	0	0	0	0	0	0	0	0	0.768681	0.671575	0.42772	0.241958	0.602443	0	0.635963	0.343827	0.317845	0.414025	0.441833	0.397829	0.266952	0.26131	0.284558	0.203657	0.267021	0.217119	0.242148	0.205926
2	PASINI_SUZ12_TARGETS_DN	281	0.420928	1.88522	0	0.0357163	2953	0	0	0	0	0	0	0.521948	0.92996	0.397649	0	0	0	0	0	0	0	0	0	0.421429	0.447717	0	0.412699	0	0	0	0.241958	0	0.561599	0.635963	0	0	0	0	0	0	0.26131	0.284558	0	0	0.217119	0	0
2	GABRIELY_MIR21_TARGETS	262	0.43758	1.94203	0	0.0245941	3590	0	0	0	0	0	0	0	0	0.397649	0	0	0	0	0	0	0	0	0	0	0	0	0	0	0	0	0	0.602443	0.561599	0	0	0	0	0	0	0	0	0	0.203657	0.267021	0.217119	0.242148	0
2	ZHANG_TLX_TARGETS_36HR_DN	150	0.46997	1.95471	0	0.0229522	3259	0	0	0	0	0	0	0	0	0	0	0	0	0	0	0	0	0	0	0	0	0.434965	0	0	0	0	0	0	0.561599	0	0.343827	0.317845	0.414025	0	0	0	0	0	0	0	0.217119	0	0
2	HAMAI_APOPTOSIS_VIA_TRAIL_UP	484	0.458256	2.10657	0	0.00532217	3021	0	0	0	0	0	0	0	0	0	0	0	0	0	0	0	0.679286	0	0	0	0	0	0	0	0	0	0	0.602443	0.561599	0.635963	0.343827	0.317845	0	0	0	0	0	0	0	0	0	0	0
2	IKEDA_MIR30_TARGETS_UP	109	0.555962	2.17614	0	0.00219009	3407	0	0	0	0	0	0.669681	0.521948	0	0	0	0	0	0	0	0	0	0	0	0	0	0	0	0	0	0	0	0	0	0	0.343827	0	0	0	0	0.266952	0	0	0	0	0	0	0
2	SENESE_HDAC1_TARGETS_UP	357	0.408212	1.83158	0	0.0447592	3236	0	0	0	0	0	0.669681	0.521948	0	0	0.438532	0	0	0.545132	0.290781	0.359622	0	0	0	0.421429	0	0	0	0	0	0	0.241958	0	0	0	0	0	0	0	0	0	0	0	0	0	0	0	0
2	KIM_WT1_TARGETS_8HR_UP	141	0.481285	1.98847	0	0.0164666	3065	1.48653	0	0	0	0	0	0	0	0	0	0	0	0	0.290781	0	0	0	0	0	0	0	0	0	0.671575	0	0	0	0	0	0	0	0	0	0	0	0	0	0	0	0	0	0
2	MCBRYAN_PUBERTAL_BREAST_5_6WK_DN	120	0.474212	1.91064	0	0.030756	1265	1.48653	0	0	0	0	0.669681	0	0	0	0	0	0	0	0	0	0	0	0	0	0	0	0	0	0	0	0	0	0	0	0	0	0	0	0	0	0	0	0	0	0	0	0
2	MURATA_VIRULENCE_OF_H_PILORI	15	0.706925	1.86573	0.00316456	0.0369979	399	1.48653	0	0	0	0	0.669681	0	0.92996	0	0	0.654477	0	0	0	0	0	0	0	0	0	0	0	0	0	0	0	0	0	0	0	0	0	0	0	0	0	0	0	0	0	0	0
3	PID_PI3K_PLC_TRK_PATHWAY	33	0.580105	1.8469	0	0.040393	3244	0	0.702258	0	0	0.874404	0	0	0	0	0	0	0	0	0	0	0	0	0	0	0	0	0	0	0	0	0	0	0	0	0	0	0	0	0	0	0	0	0	0	0	0	0
3	PID_FOXO_PATHWAY	43	0.552225	1.87974	0	0.0362787	2890	0	0	0	0	0.874404	0	0	0	0	0	0.654477	0	0	0	0	0	0	0	0	0	0	0	0.768681	0	0	0	0	0	0	0.343827	0	0	0	0	0	0	0	0	0	0	0	0
3	DEN_INTERACT_WITH_LCA5	24	0.637798	1.91113	0	0.0314888	2461	0	0	0	0	0.874404	0	0	0	0	0	0	0	0	0	0	0	0	0	0	0	0	0	0	0	0	0	0	0	0	0	0	0	0	0	0	0	0	0	0	0	0	0
3	ST_PHOSPHOINOSITIDE_3_KINASE_PATHWAY	33	0.579942	1.88879	0.0016	0.034821	882	0	0	0	0	0.874404	0	0	0	0	0	0	0	0	0	0	0	0	0	0	0	0	0	0.768681	0	0	0	0	0	0	0	0	0	0	0	0	0	0	0	0	0	0	0
3	PID_HIF1_TFPATHWAY	53	0.538736	1.90154	0	0.0328744	1418	0	0	0.340879	0	0	0	0	0	0	0	0	0.707434	0	0	0	0.679286	0	0	0	0	0.434965	0.412699	0	0	0	0	0	0	0	0	0	0	0	0	0	0	0	0	0	0	0	0
3	REACTOME_CIRCADIAN_CLOCK	44	0.542826	1.85601	0.00298954	0.0380887	2188	0	0	0	0	0	0	0	0	0	0	0	0	0	0	0	0.679286	0	0	0	0	0	0	0	0	0	0	0	0	0	0	0	0	0	0	0	0	0	0	0	0	0.242148	0
3	REACTOME_CIRCADIAN_REPRESSION_OF_EXPRESSION_BY_REV_ERBA	21	0.649419	1.88206	0.00163399	0.0362554	2188	0	0	0	0	0	0	0	0	0	0	0	0	0	0	0	0	0	0	0	0	0	0	0	0	0	0	0	0	0	0	0	0	0	0	0	0	0	0	0	0	0	0
3	REACTOME_BMAL1_CLOCK_NPAS2_ACTIVATES_CIRCADIAN_EXPRESSION	31	0.583304	1.86086	0	0.0376578	2188	0	0	0	0	0	0	0	0	0	0	0	0	0	0	0	0.679286	0	0	0	0	0	0	0	0	0	0	0	0	0	0	0	0	0	0	0	0	0	0	0	0	0	0
3	SENGUPTA_NASOPHARYNGEAL_CARCINOMA_WITH_LMP1_UP	298	0.444197	1.9934	0	0.0168369	2512	0	0	0	0	0	0	0	0	0.397649	0	0	0	0	0	0	0	0	0	0	0.447717	0	0	0	0	0	0	0	0	0	0	0	0	0	0	0	0	0	0.203657	0.267021	0	0	0
3	BILD_CTNNB1_ONCOGENIC_SIGNATURE	69	0.4917	1.81928	0	0.0475398	2364	0	0	0	0	0	0	0	0	0	0	0	0	0	0	0	0	0	0	0	0	0	0	0	0	0	0	0	0	0	0	0	0	0	0	0.266952	0	0	0.203657	0	0	0	0
3	OSMAN_BLADDER_CANCER_UP	349	0.407547	1.84253	0	0.0408608	2897	0	0	0	0	0.874404	0	0	0	0	0	0	0	0	0	0	0	0	0	0	0	0	0.412699	0	0	0	0	0	0	0	0	0	0	0	0	0.266952	0	0	0	0	0	0	0
4	BURTON_ADIPOGENESIS_12	28	0.686605	2.11981	0	0.00438022	1988	0	0	0	0	0	0	0	0	0	0	0	0	0	0	0	0	0	0	0	0	0	0	0	0	0	0	0.602443	0	0	0	0.317845	0.414025	0	0	0	0	0	0	0	0	0	0
4	VECCHI_GASTRIC_CANCER_ADVANCED_VS_EARLY_UP	140	0.497822	2.06638	0	0.00898947	2339	0	0	0	0	0	0	0	0	0	0	0.654477	0	0.545132	0	0	0	0.606225	0	0	0	0	0	0	0	0	0	0.602443	0	0	0	0	0	0	0.397829	0	0	0	0	0	0	0	0
4	STREICHER_LSM1_TARGETS_UP	37	0.592425	1.9394	0.00154083	0.0244419	3482	0	0	0	0	0	0	0	0	0	0	0.654477	0.707434	0	0	0	0	0	0	0	0	0	0.412699	0	0	0	0	0	0	0	0	0	0	0	0	0	0	0	0	0	0	0	0
4	PID_HDAC_CLASSII_PATHWAY	32	0.591103	1.8981	0.00151515	0.031258	1265	0	0	0	0	0.874404	0	0	0	0	0	0.654477	0.707434	0	0	0	0	0	0	0	0	0	0	0	0	0	0	0	0	0	0.343827	0	0	0	0	0	0	0	0	0	0	0	0
4	GEORGES_CELL_CYCLE_MIR192_TARGETS	53	0.560523	1.99023	0	0.0167427	2079	0	0	0	0	0	0	0	0	0	0.438532	0	0	0.545132	0	0	0	0	0	0	0	0	0	0	0	0	0	0	0	0	0	0.317845	0	0	0	0	0	0	0	0	0	0	0
4	DE_YY1_TARGETS_DN	80	0.5019	1.89965	0	0.0314655	3207	0	0	0	0	0	0	0	0	0.397649	0.438532	0	0	0	0	0	0	0	0	0	0	0	0	0	0	0	0	0	0	0	0	0	0	0	0	0	0	0	0	0	0	0	0
4	ABRAHAM_ALPC_VS_MULTIPLE_MYELOMA_UP	24	0.662608	1.98636	0.0015949	0.0162209	1196	0	0	0	0	0	0	0	0	0	0.438532	0.654477	0	0	0	0	0	0	0	0	0.447717	0	0	0	0	0	0	0	0	0	0	0	0	0	0	0	0	0	0	0	0	0	0
4	BIOCARTA_TEL_PATHWAY	17	0.681474	1.86934	0.00166945	0.037582	2203	0	0	0	0	0	0	0	0	0	0.438532	0	0	0	0	0	0	0	0	0	0	0	0	0	0	0	0.241958	0	0	0	0	0	0	0	0	0	0	0	0	0	0	0	0
4	HE_PTEN_TARGETS_UP	15	0.767193	2.00346	0	0.0163166	2383	0	0	0	0	0	0	0.521948	0.92996	0.397649	0.438532	0	0	0	0	0	0	0	0	0	0	0	0	0	0	0	0	0	0	0	0	0	0	0	0	0	0	0	0	0	0	0	0
4	BIOCARTA_G1_PATHWAY	24	0.607791	1.81938	0.00163132	0.0482377	868	0	0	0	0	0	0	0.521948	0.92996	0.397649	0.438532	0	0	0	0	0	0	0	0	0	0	0	0	0	0	0	0	0	0	0	0	0	0	0	0	0	0	0	0	0	0	0	0
4	CARD_MIR302A_TARGETS	71	0.582894	2.18911	0	0.00438018	2873	0	0	0	0	0	0.669681	0.521948	0	0	0.438532	0	0	0	0	0	0	0	0	0	0	0	0	0	0	0	0	0	0	0	0	0	0	0	0	0	0	0	0	0	0	0	0.205926
4	REACTOME_G1_PHASE	29	0.583638	1.85351	0.00316957	0.0379538	3172	0	0	0	0	0	0.669681	0.521948	0.92996	0	0.438532	0	0	0	0	0	0	0	0	0	0	0	0	0	0	0	0	0	0	0	0	0	0	0	0	0	0	0	0	0	0	0	0.205926
4	BIOCARTA_CARM_ER_PATHWAY	32	0.585717	1.877	0.00153374	0.0368375	2188	0	0	0	0	0	0	0	0	0	0	0	0	0	0	0	0	0	0	0	0	0	0	0	0.671575	0	0	0	0	0	0	0	0	0	0	0	0	0	0	0	0	0	0
4	PID_NOTCH_PATHWAY	52	0.542517	1.9293	0	0.0265148	3407	0	0	0	0	0	0	0	0.92996	0	0	0	0	0	0	0	0	0	0	0	0	0	0	0	0.671575	0	0.241958	0	0	0	0	0	0	0.441833	0	0	0	0	0	0	0	0	0
4	PID_IL2_STAT5_PATHWAY	23	0.618049	1.8216	0.00334448	0.0478286	3244	0	0	0	0	0	0.669681	0.521948	0	0	0	0	0	0	0	0	0	0	0	0	0	0	0	0	0	0	0.241958	0	0	0	0	0	0	0	0	0	0	0	0	0	0	0	0
4	PID_FGF_PATHWAY	44	0.575052	1.99443	0	0.0177274	2830	0	0	0.340879	0	0	0	0	0	0	0	0	0	0.545132	0	0.359622	0	0	0	0	0	0	0	0	0	0	0	0	0	0	0	0	0	0	0	0	0	0	0	0	0	0	0
4	PID_ER_NONGENOMIC_PATHWAY	39	0.578206	1.94688	0	0.024042	2203	0	0	0	0	0	0	0	0	0	0	0	0	0	0	0.359622	0	0	0	0	0	0	0	0	0	0	0	0	0	0	0	0	0	0	0	0	0	0	0	0	0	0	0
4	WU_HBX_TARGETS_1_DN	20	0.686581	1.95188	0.00164474	0.0231516	2911	0	0	0	0	0.874404	0	0	0	0.397649	0	0	0	0	0	0	0	0	0	0	0	0	0	0	0	0	0	0	0	0	0	0	0	0	0	0	0	0	0	0	0	0	0
4	GAUSSMANN_MLL_AF4_FUSION_TARGETS_A_DN	71	0.515239	1.91781	0	0.0295193	2660	0	0	0	0.463592	0	0	0	0	0.397649	0	0	0	0	0	0	0	0	0	0	0	0	0	0	0	0	0	0	0	0	0	0	0	0	0	0	0	0	0	0	0	0	0
4	BHAT_ESR1_TARGETS_VIA_AKT1_DN	71	0.489709	1.82748	0	0.0458929	2702	0	0	0	0	0	0	0.521948	0	0.397649	0	0	0	0	0	0	0	0	0	0	0	0	0	0	0	0	0	0	0	0	0	0	0	0	0	0	0.26131	0	0	0	0	0	0
4	VALK_AML_CLUSTER_1	22	0.630951	1.84304	0.00315956	0.0412774	1939	0	0	0	0.463592	0	0	0	0	0	0	0	0	0	0	0	0.679286	0	0	0	0	0	0	0	0	0	0	0	0	0	0	0	0	0	0	0	0	0	0	0	0	0	0
4	TURASHVILI_BREAST_DUCTAL_CARCINOMA_VS_LOBULAR_NORMAL_DN	38	0.562114	1.85419	0	0.0383042	1998	0	0	0.340879	0.463592	0	0	0	0	0	0	0	0	0	0	0	0	0	0	0	0	0	0	0	0	0	0	0	0	0	0	0	0	0	0	0	0	0	0	0	0	0	0
4	TURASHVILI_BREAST_LOBULAR_CARCINOMA_VS_DUCTAL_NORMAL_UP	55	0.522042	1.86573	0	0.0378022	2988	0	0	0	0	0	0	0	0	0	0	0	0	0	0	0	0	0.606225	0	0	0	0	0	0	0	0	0	0	0	0	0	0	0	0	0	0	0	0	0	0	0	0	0
4	SCHAEFFER_SOX9_TARGETS_IN_PROSTATE_DEVELOPMENT_DN	41	0.537701	1.82556	0	0.0461514	2298	0	0	0	0	0	0	0	0	0	0	0	0	0	0	0	0	0	0	0	0	0	0	0	0	0	0	0	0	0	0	0	0	0	0	0	0	0	0	0	0	0	0
4	IKEDA_MIR1_TARGETS_UP	52	0.571214	2.01817	0	0.0146674	2647	0	0	0	0	0	0	0	0	0	0	0	0	0	0	0	0	0	0	0	0	0	0.412699	0	0	0	0	0	0	0	0	0	0	0	0	0	0	0	0	0	0	0	0.205926
4	STARK_PREFRONTAL_CORTEX_22Q11_DELETION_UP	180	0.508038	2.12246	0	0.00525626	3054	0	0	0	0	0	0	0	0	0	0	0	0	0	0	0	0	0	0	0	0	0	0	0	0	0	0	0	0	0	0	0	0	0	0.397829	0	0	0	0	0	0	0	0
4	MCCLUNG_COCAINE_REWARD_5D	70	0.58225	2.14303	0	0.00356039	2671	0	0.702258	0	0	0	0	0	0	0	0	0	0	0	0	0	0	0	0	0	0	0	0	0	0	0	0	0	0	0	0	0	0	0	0	0	0	0	0	0	0	0	0
4	PID_NFAT_TFPATHWAY	29	0.578848	1.82787	0.0031746	0.0463583	2964	0	0.702258	0.340879	0	0	0	0	0	0	0	0	0	0	0.290781	0	0	0	0	0	0	0	0	0	0	0	0	0	0	0	0	0	0	0	0	0	0	0	0	0	0	0	0
4	SIMBULAN_UV_RESPONSE_IMMORTALIZED_DN	28	0.597274	1.87285	0	0.0376525	4477	0	0	0	0	0	0	0	0	0	0	0	0	0	0	0	0	0	0	0	0	0	0	0	0	0.42772	0.241958	0	0	0	0	0	0	0	0	0	0	0	0	0	0	0	0
4	DAWSON_METHYLATED_IN_LYMPHOMA_TCL1	49	0.564414	1.97299	0	0.0193908	2342	0	0	0	0	0	0	0	0	0	0	0	0	0	0	0	0	0	0	0	0	0	0	0	0	0	0	0	0	0	0	0	0	0	0.397829	0	0	0	0	0	0	0	0
4	PID_HEDGEHOG_GLI_PATHWAY	46	0.53866	1.86149	0	0.0382347	1568	0	0	0	0	0	0	0	0	0	0	0	0	0	0	0	0	0	0	0	0	0	0	0	0	0	0	0	0	0	0.343827	0	0	0	0	0	0	0	0	0	0	0	0
4	LIAN_LIPA_TARGETS_6M	44	0.548266	1.86866	0	0.0369646	1599	0	0	0	0	0	0	0	0	0	0	0	0	0	0	0	0	0	0	0	0	0	0	0	0	0	0	0	0	0	0	0	0	0	0	0	0	0	0	0	0	0	0
4	LIAN_LIPA_TARGETS_3M	34	0.581865	1.83447	0	0.0439595	1244	0	0	0	0	0	0	0	0	0	0	0	0	0	0	0	0	0	0	0	0	0	0	0	0	0	0	0	0	0	0	0	0	0	0	0	0	0	0	0	0	0	0
4	BOYLAN_MULTIPLE_MYELOMA_PCA1_UP	59	0.519442	1.83759	0	0.0426837	1337	0	0	0	0	0	0	0	0	0	0	0	0	0	0	0.359622	0	0	0	0	0	0	0	0	0	0	0	0	0	0	0	0	0	0	0	0	0	0	0	0	0	0	0
4	SCHAEFFER_PROSTATE_DEVELOPMENT_AND_CANCER_BOX4_DN	31	0.600364	1.90575	0.00156006	0.0320201	2911	0	0	0	0	0	0	0	0	0	0	0	0	0	0	0	0	0	0	0	0	0	0	0	0	0	0	0	0	0	0	0	0	0	0	0.266952	0	0	0	0	0	0	0
[truncated: 46 more columns]

## Sheet: GSEA_Enriched in wtNI_Fig2d
80 gene sets were enriched in wild-type (+/+ NI) mice (n=4) compared to mutant (C307X NI) mice (n=4) at steady-state
Enriched gene sets met a q-value cut-off < 0.05, and were clustered hierarchically according to the expression of leading genes in each gene set (Fig.2d)
Enriched gene sets were identified from the MSigDB v6.2 Curated Gene Sets (C2) collection (N = 3406 gene sets)
Enriched gene sets are presented below in the order that they appear in the heatmap in Fig.2d (lower panel)
Cluster	Gene set	Size	ES	NES	NOM p-val	q-val (B-H-adjusted)	Rank at max	RPL38	RPL19	RPL11	RPL30	RPL34	RPL36A	RPS20	RPS26	RPS18	RPS29	RPS8	RPL13	RPL23	RPL12	RPL6	RPL18A	RPS19	RPS13	RPS6	RPL18	RPL21	RPL4	RPL14	RPL35	RPL37A	RPLP0	RPLP1	RPL22	RPS10	RPL8	RPL27A	RPL32	RPL35A	RPLP2	RPSA	RPS9	RPS15	RPS23	RPS21	RPS5	RPS3	RPS17
5	REACTOME_DOWNSTREAM_SIGNALING_EVENTS_OF_B_CELL_RECEPTOR_BCR	87	-0.387364	-1.75052	0	0.0464708	2899	0	0	0	0	0	0	0	0	0	0	0	0	0	0	0	0	0	0	0	0	0	0	0	0	0	0	0	0	0	0	0	0	0	0	0	0	0	0	0	0	0	0
5	REACTOME_AUTODEGRADATION_OF_CDH1_BY_CDH1_APC_C	55	-0.431138	-1.80167	0	0.0327885	3436	0	0	0	0	0	0	0	0	0	0	0	0	0	0	0	0	0	0	0	0	0	0	0	0	0	0	0	0	0	0	0	0	0	0	0	0	0	0	0	0	0	0
5	REACTOME_P53_INDEPENDENT_G1_S_DNA_DAMAGE_CHECKPOINT	46	-0.601732	-2.32342	0	0.000234375	2871	0	0	0	0	0	0	0	0	0	0	0	0	0	0	0	0	0	0	0	0	0	0	0	0	0	0	0	0	0	0	0	0	0	0	0	0	0	0	0	0	0	0
5	REACTOME_CDT1_ASSOCIATION_WITH_THE_CDC6_ORC_ORIGIN_COMPLEX	50	-0.525022	-2.1023	0	0.00218259	2871	0	0	0	0	0	0	0	0	0	0	0	0	0	0	0	0	0	0	0	0	0	0	0	0	0	0	0	0	0	0	0	0	0	0	0	0	0	0	0	0	0	0
5	REACTOME_CROSS_PRESENTATION_OF_SOLUBLE_EXOGENOUS_ANTIGENS_ENDOSOMES	44	-0.558786	-2.18558	0	0.000570283	2871	0	0	0	0	0	0	0	0	0	0	0	0	0	0	0	0	0	0	0	0	0	0	0	0	0	0	0	0	0	0	0	0	0	0	0	0	0	0	0	0	0	0
5	REACTOME_AUTODEGRADATION_OF_THE_E3_UBIQUITIN_LIGASE_COP1	45	-0.559478	-2.18646	0	0.00056067	2871	0	0	0	0	0	0	0	0	0	0	0	0	0	0	0	0	0	0	0	0	0	0	0	0	0	0	0	0	0	0	0	0	0	0	0	0	0	0	0	0	0	0
5	REACTOME_SCF_BETA_TRCP_MEDIATED_DEGRADATION_OF_EMI1	44	-0.592615	-2.28613	0	0.000297959	2871	0	0	0	0	0	0	0	0	0	0	0	0	0	0	0	0	0	0	0	0	0	0	0	0	0	0	0	0	0	0	0	0	0	0	0	0	0	0	0	0	0	0
5	REACTOME_VIF_MEDIATED_DEGRADATION_OF_APOBEC3G	44	-0.593937	-2.29266	0	0.000315486	2871	0	0	0	0	0	0	0	0	0	0	0	0	0	0	0	0	0	0	0	0	0	0	0	0	0	0	0	0	0	0	0	0	0	0	0	0	0	0	0	0	0	0
5	REACTOME_CDK_MEDIATED_PHOSPHORYLATION_AND_REMOVAL_OF_CDC6	43	-0.606104	-2.36212	0	0.00013802	2871	0	0	0	0	0	0	0	0	0	0	0	0	0	0	0	0	0	0	0	0	0	0	0	0	0	0	0	0	0	0	0	0	0	0	0	0	0	0	0	0	0	0
5	REACTOME_REGULATION_OF_ORNITHINE_DECARBOXYLASE_ODC	47	-0.603983	-2.42553	0	0.000106402	2871	0	0	0	0	0	0	0	0	0	0	0	0	0	0	0	0	0	0	0	0	0	0	0	0	0	0	0	0	0	0	0	0	0	0	0	0	0	0	0	0	0	0
5	REACTOME_DESTABILIZATION_OF_MRNA_BY_AUF1_HNRNP_D0	46	-0.512857	-1.99939	0	0.00657748	2943	0	0	0	0	0	0	0	0	0	0	0	0	0	0	0	0	0	0	0	0	0	0	0	0	0	0	0	0	0	0	0	0	0	0	0	0	0	0	0	0	0	0
5	REACTOME_SIGNALING_BY_WNT	57	-0.547303	-2.25843	0	0.000306546	3028	0	0	0	0	0	0	0	0	0	0	0	0	0	0	0	0	0	0	0	0	0	0	0	0	0	0	0	0	0	0	0	0	0	0	0	0	0	0	0	0	0	0
5	KEGG_PROTEASOME	41	-0.591249	-2.2948	0	0.000335204	2871	0	0	0	0	0	0	0	0	0	0	0	0	0	0	0	0	0	0	0	0	0	0	0	0	0	0	0	0	0	0	0	0	0	0	0	0	0	0	0	0	0	0
5	REACTOME_ANTIGEN_PROCESSING_CROSS_PRESENTATION	62	-0.46169	-1.88808	0	0.0171301	2871	0	0	0	0	0	0	0	0	0	0	0	0	0	0	0	0	0	0	0	0	0	0	0	0	0	0	0	0	0	0	0	0	0	0	0	0	0	0	0	0	0	0
5	REACTOME_CYCLIN_E_ASSOCIATED_EVENTS_DURING_G1_S_TRANSITION_	58	-0.448314	-1.85438	0	0.0226413	2228	0	0	0	0	0	0	0	0	0	0	0	0	0	0	0	0	0	0	0	0	0	0	0	0	0	0	0	0	0	0	0	0	0	0	0	0	0	0	0	0	0	0
5	REACTOME_P53_DEPENDENT_G1_DNA_DAMAGE_RESPONSE	51	-0.480741	-1.91864	0	0.013004	2228	0	0	0	0	0	0	0	0	0	0	0	0	0	0	0	0	0	0	0	0	0	0	0	0	0	0	0	0	0	0	0	0	0	0	0	0	0	0	0	0	0	0
5	REACTOME_SCFSKP2_MEDIATED_DEGRADATION_OF_P27_P21	49	-0.516057	-2.01273	0	0.00590917	2228	0	0	0	0	0	0	0	0	0	0	0	0	0	0	0	0	0	0	0	0	0	0	0	0	0	0	0	0	0	0	0	0	0	0	0	0	0	0	0	0	0	0
5	REACTOME_ACTIVATION_OF_NF_KAPPAB_IN_B_CELLS	57	-0.585703	-2.39969	0	7.44815e-05	2228	0	0	0	0	0	0	0	0	0	0	0	0	0	0	0	0	0	0	0	0	0	0	0	0	0	0	0	0	0	0	0	0	0	0	0	0	0	0	0	0	0	0
5	REACTOME_REGULATION_OF_APOPTOSIS	54	-0.499726	-2.04432	0	0.00408622	2228	0	0	0	0	0	0	0	0	0	0	0	0	0	0	0	0	0	0	0	0	0	0	0	0	0	0	0	0	0	0	0	0	0	0	0	0	0	0	0	0	0	0
5	REACTOME_ER_PHAGOSOME_PATHWAY	51	-0.52234	-2.0794	0	0.00286368	2228	0	0	0	0	0	0	0	0	0	0	0	0	0	0	0	0	0	0	0	0	0	0	0	0	0	0	0	0	0	0	0	0	0	0	0	0	0	0	0	0	0	0
5	REACTOME_ORC1_REMOVAL_FROM_CHROMATIN	60	-0.44004	-1.8466	0	0.0234288	2228	0	0	0	0	0	0	0	0	0	0	0	0	0	0	0	0	0	0	0	0	0	0	0	0	0	0	0	0	0	0	0	0	0	0	0	0	0	0	0	0	0	0
5	REACTOME_ASSEMBLY_OF_THE_PRE_REPLICATIVE_COMPLEX	59	-0.448247	-1.85743	0	0.0222363	2228	0	0	0	0	0	0	0	0	0	0	0	0	0	0	0	0	0	0	0	0	0	0	0	0	0	0	0	0	0	0	0	0	0	0	0	0	0	0	0	0	0	0
5	REACTOME_S_PHASE	95	-0.398254	-1.7967	0	0.0341267	2228	0	0	0	0	0	0	0	0	0	0	0	0	0	0	0	0	0	0	0	0	0	0	0	0	0	0	0	0	0	0	0	0	0	0	0	0	0	0	0	0	0	0
5	REACTOME_SYNTHESIS_OF_DNA	81	-0.447199	-1.95604	0	0.00953486	2228	0	0	0	0	0	0	0	0	0	0	0	0	0	0	0	0	0	0	0	0	0	0	0	0	0	0	0	0	0	0	0	0	0	0	0	0	0	0	0	0	0	0
5	REACTOME_G1_S_TRANSITION	91	-0.40365	-1.82445	0	0.0273083	2228	0	0	0	0	0	0	0	0	0	0	0	0	0	0	0	0	0	0	0	0	0	0	0	0	0	0	0	0	0	0	0	0	0	0	0	0	0	0	0	0	0	0
5	REACTOME_M_G1_TRANSITION	69	-0.469383	-2.01325	0	0.00597831	2228	0	0	0	0	0	0	0	0	0	0	0	0	0	0	0	0	0	0	0	0	0	0	0	0	0	0	0	0	0	0	0	0	0	0	0	0	0	0	0	0	0	0
6	LEIN_OLIGODENDROCYTE_MARKERS	69	-0.490454	-2.1007	0	0.00218851	2138	0	0	0	0	0	0	0	0	0	0	0	0	0	0	0	0	0	0	0	0	0	0	0	0	0	0	0	0	0	0	0	0	0	0	0	0	0	0	0	0	0	0
6	REACTOME_METABOLISM_OF_VITAMINS_AND_COFACTORS	46	-0.50093	-1.98962	0	0.00696834	3764	0	0	0	0	0	0	0	0	0	0	0	0	0	0	0	0	0	0	0	0	0	0	0	0	0	0	0	0	0	0	0	0	0	0	0	0	0	0	0	0	0	0
6	REACTOME_SYNTHESIS_OF_PA	18	-0.560025	-1.7606	0.0129534	0.0431397	3719	0	0	0	0	0	0	0	0	0	0	0	0	0	0	0	0	0	0	0	0	0	0	0	0	0	0	0	0	0	0	0	0	0	0	0	0	0	0	0	0	0	0
6	WINNEPENNINCKX_MELANOMA_METASTASIS_DN	27	-0.586671	-2.00027	0.00550964	0.00665851	972	0	0	0	0	0	0	0	0	0	0	0	0	0	0	0	0	0	0	0	0	0	0	0	0	0	0	0	0	0	0	0	0	0	0	0	0	0	0	0	0	0	0
6	REACTOME_CYTOSOLIC_TRNA_AMINOACYLATION	24	-0.584493	-1.94077	0.00278552	0.0107065	4803	0	0	0	0	0	0	0	0	0	0	0	0	0	0	0	0	0	0	0	0	0	0	0	0	0	0	0	0	0	0	0	0	0	0	0	0	0	0	0	0	0	0
6	PID_FANCONI_PATHWAY	41	-0.504566	-1.91905	0	0.013183	1172	0	0	0	0	0	0	0	0	0	0	0	0	0	0	0	0	0	0	0	0	0	0	0	0	0	0	0	0	0	0	0	0	0	0	0	0	0	0	0	0	0	0
6	NIKOLSKY_BREAST_CANCER_16P13_AMPLICON	76	-0.410235	-1.7751	0	0.0387659	3349	0	0	0	0	0	0	0	0	0	0	0	0	0	0	0	0	0	0	0	0	0	0	0	0	0	0	0	0	0	0	0	0	0	0	0	0	0	0	0	0	0	0
6	VILLANUEVA_LIVER_CANCER_KRT19_DN	42	-0.479434	-1.83143	0.00293255	0.0260736	3057	0	0	0	0	0	0	0	0	0	0	0	0	0	0	0	0	0	0	0	0	0	0	0	0	0	0	0	0	0	0	0	0	0	0	0	0	0	0	0	0	0	0
6	WOO_LIVER_CANCER_RECURRENCE_DN	48	-0.448414	-1.77779	0.00609756	0.0384228	3360	0	0	0	0	0	0	0	0	0	0	0	0	0	0	0	0	0	0	0	0	0	0	0	0	0	0	0	0	0	0	0	0	0	0	0	0	0	0	0	0	0	0
6	REACTOME_PROTEIN_FOLDING	47	-0.459961	-1.86527	0	0.0210477	2811	0	0	0	0	0	0	0	0	0	0	0	0	0	0	0	0	0	0	0	0	0	0	0	0	0	0	0	0	0	0	0	0	0	0	0	0	0	0	0	0	0	0
6	VANDESLUIS_COMMD1_TARGETS_GROUP_3_DN	24	-0.573303	-1.94381	0	0.0107245	1564	0	0	0	0	0	0	0	0	0	0	0	0	0	0	0	0	0	0	0	0	0	0	0	0	0	0	0	0	0	0	0	0	0	0	0	0	0	0	0	0	0	0
6	IIZUKA_LIVER_CANCER_PROGRESSION_L0_L1_DN	17	-0.605878	-1.83841	0.00254453	0.0248088	3184	0	0	0	0	0	0	0	0	0	0	0	0	0	0	0	0	-0.156511	0	0	0	0	0	0	0	0	0	0	0	0	0	0	0	0	0	0	0	0	0	0	0	0	0
6	LEE_CALORIE_RESTRICTION_MUSCLE_UP	33	-0.495289	-1.79634	0.0028169	0.033751	2204	0	0	0	0	0	0	0	0	0	0	0	0	0	0	0	0	0	0	0	0	0	0	0	0	0	0	0	0	0	0	0	0	0	0	0	0	0	0	0	0	0	0
6	SCHMIDT_POR_TARGETS_IN_LIMB_BUD_UP	23	-0.547306	-1.78098	0	0.0379178	2215	0	0	0	0	0	0	0	0	0	0	0	0	0	0	0	0	0	0	0	0	0	0	0	0	0	0	0	0	0	0	0	0	0	0	0	0	0	0	0	0	0	0
6	REACTOME_CHOLESTEROL_BIOSYNTHESIS	20	-0.661632	-2.11698	0	0.00182924	2612	0	0	0	0	0	0	0	0	0	0	0	0	0	0	0	0	0	0	0	0	0	0	0	0	0	0	0	0	0	0	0	0	0	0	0	0	0	0	0	0	0	0
6	JI_RESPONSE_TO_FSH_UP	58	-0.510391	-2.07942	0	0.00295317	2612	0	0	0	0	0	0	0	0	0	0	0	0	0	0	0	0	0	0	0	0	0	0	0	0	0	0	0	0	0	0	0	0	0	0	0	0	0	0	0	0	0	0
6	ZHANG_RESPONSE_TO_CANTHARIDIN_DN	62	-0.427778	-1.8102	0	0.030901	3283	0	0	0	0	0	0	0	0	0	0	0	0	0	0	0	0	0	0	0	0	0	-0.173866	0	0	0	0	0	0	0	0	0	0	0	0	-0.227296	0	0	0	0	0	0	0
6	REACTOME_MITOCHONDRIAL_PROTEIN_IMPORT	47	-0.501055	-1.9649	0	0.00877567	4603	0	0	0	0	0	0	0	0	0	0	0	0	0	0	0	0	0	0	0	0	0	0	0	0	0	0	0	0	0	0	0	0	0	0	0	0	0	0	0	0	0	0
6	LU_EZH2_TARGETS_UP	212	-0.389783	-1.99062	0	0.00703764	2792	0	0	0	0	0	0	0	0	0	0	0	0	0	0	0	0	0	0	0	0	0	0	0	0	0	0	0	0	0	0	0	0	0	0	0	0	0	0	0	0	0	0
6	BILANGES_RAPAMYCIN_SENSITIVE_VIA_TSC1_AND_TSC2	67	-0.492805	-2.06416	0	0.00330198	3840	0	0	0	0	0	0	-0.201711	-0.188619	0	0	0	0	0	0	0	0	0	0	0	0	0	0	0	0	0	0	0	0	0	0	0	0	-0.212738	0	0	0	0	0	-0.278259	0	0	0
6	LUI_THYROID_CANCER_CLUSTER_3	25	-0.527343	-1.75013	0.00828729	0.046076	3093	0	0	0	0	0	0	0	0	0	0	0	0	0	0	0	-0.151185	0	0	0	-0.195167	-0.180558	0	0	0	0	0	0	0	0	0	0	0	0	0	0	0	0	0	0	-0.247915	0	0
6	HOLLEMAN_ASPARAGINASE_RESISTANCE_B_ALL_UP	24	-0.540846	-1.78899	0	0.0356129	2946	0	0	-0.210108	0	0	0	0	0	0	0	0	0	0	0	-0.157457	0	0	0	0	0	0	-0.173866	0	0	0	0	0	0	0	0	0	0	0	0	0	0	0	0	0	-0.247915	-0.296991	0
6	KIM_ALL_DISORDERS_DURATION_CORR_DN	135	-0.474019	-2.29516	0	0.000357551	2754	0	0	0	0	0	0	0	0	0	-0.219243	-0.209116	-0.213577	0	0	0	0	0	0	0	0	0	0	0	0	0	0	0	0	0	0	0	0	0	0	0	0	0	0	0	0	0	0
6	YAO_TEMPORAL_RESPONSE_TO_PROGESTERONE_CLUSTER_13	156	-0.449598	-2.1879	0	0.000584032	3665	0	0	0	0	0	0	0	0	0	0	0	0	0	0	0	0	0	0	0	0	0	0	0	0	0	0	0	0	0	0	0	0	0	0	0	0	0	0	0	0	0	0
6	KEGG_DNA_REPLICATION	33	-0.585546	-2.1266	0	0.0016351	2402	0	0	0	0	0	0	0	0	0	0	0	0	0	0	0	0	0	0	0	0	0	0	0	0	0	0	0	0	0	0	0	0	0	0	0	0	0	0	0	0	0	0
6	REACTOME_EXTENSION_OF_TELOMERES	24	-0.549371	-1.84789	0.00518135	0.0234604	2211	0	0	0	0	0	0	0	0	0	0	0	0	0	0	0	0	0	0	0	0	0	0	0	0	0	0	0	0	0	0	0	0	0	0	0	0	0	0	0	0	0	0
6	DACOSTA_UV_RESPONSE_VIA_ERCC3_UP	259	-0.381068	-1.98728	0	0.00702156	3274	0	0	0	0	0	0	0	0	0	0	0	0	0	0	0	0	0	0	0	0	0	0	0	0	0	0	0	0	0	0	0	0	0	0	0	0	0	0	0	0	0	0
6	BILANGES_SERUM_AND_RAPAMYCIN_SENSITIVE_GENES	60	-0.54276	-2.19343	0	0.000575608	3373	0	0	0	-0.217503	0	-0.198543	0	0	0	0	-0.209116	-0.213577	-0.181926	0	-0.157457	-0.151185	-0.156511	-0.153601	-0.168129	-0.195167	-0.180558	-0.173866	-0.260841	0	0	0	0	0	-0.257184	-0.252001	-0.224296	-0.230081	0	0	0	-0.264207	0	-0.240294	0	-0.247915	-0.296991	-0.289297
6	CHNG_MULTIPLE_MYELOMA_HYPERPLOID_UP	48	-0.570251	-2.2674	0	0.000282277	3035	0	0	0	0	0	0	0	0	0	0	0	0	0	0	0	0	-0.156511	-0.153601	-0.168129	-0.195167	-0.180558	-0.173866	-0.260841	-0.263435	0	0	-0.301383	0	0	0	-0.224296	-0.230081	-0.212738	-0.212359	-0.227296	-0.264207	-0.26755	-0.240294	0	0	-0.296991	-0.289297
6	REACTOME_ACTIVATION_OF_THE_MRNA_UPON_BINDING_OF_THE_CAP_BINDING_COMPLEX_AND_EIFS_AND_SUBSEQUENT_BINDING_TO_43S	50	-0.491221	-1.98234	0	0.0072077	3035	0	0	0	0	0	0	-0.201711	-0.188619	-0.1752	-0.219243	-0.209116	0	0	0	0	0	-0.156511	-0.153601	-0.168129	0	0	0	0	0	0	0	0	0	-0.257184	0	0	0	0	0	-0.227296	-0.264207	-0.26755	-0.240294	-0.278259	-0.247915	-0.296991	-0.289297
6	REACTOME_FORMATION_OF_THE_TERNARY_COMPLEX_AND_SUBSEQUENTLY_THE_43S_COMPLEX	44	-0.48795	-1.88313	0	0.0176554	3035	0	0	0	0	0	0	-0.201711	-0.188619	-0.1752	-0.219243	-0.209116	0	0	0	0	0	-0.156511	-0.153601	-0.168129	0	0	0	0	0	0	0	0	0	-0.257184	0	0	0	0	0	-0.227296	-0.264207	-0.26755	-0.240294	-0.278259	-0.247915	-0.296991	-0.289297
6	PECE_MAMMARY_STEM_CELL_UP	110	-0.435069	-2.02139	0	0.00557849	3093	0	0	0	0	0	0	-0.201711	-0.188619	-0.1752	-0.219243	0	-0.213577	0	0	0	-0.151185	-0.156511	-0.153601	0	0	0	0	0	0	0	0	-0.301383	-0.289987	-0.257184	-0.252001	-0.224296	0	-0.212738	-0.212359	-0.227296	0	0	0	0	0	-0.296991	0
7	KEGG_PARKINSONS_DISEASE	97	-0.480857	-2.20218	0	0.000530358	2886	0	0	0	0	0	0	0	0	0	0	0	0	0	0	0	0	0	0	0	0	0	0	0	0	0	0	0	0	0	0	0	0	0	0	0	0	0	0	0	0	0	0
7	KEGG_ALZHEIMERS_DISEASE	133	-0.363584	-1.76624	0	0.0415546	2891	0	0	0	0	0	0	0	0	0	0	0	0	0	0	0	0	0	0	0	0	0	0	0	0	0	0	0	0	0	0	0	0	0	0	0	0	0	0	0	0	0	0
7	KEGG_OXIDATIVE_PHOSPHORYLATION	95	-0.520732	-2.40005	0	8.27572e-05	3258	0	0	0	0	0	0	0	0	0	0	0	0	0	0	0	0	0	0	0	0	0	0	0	0	0	0	0	0	0	0	0	0	0	0	0	0	0	0	0	0	0	0
7	MOOTHA_VOXPHOS	78	-0.456136	-1.98565	0	0.00700722	2883	0	0	0	0	0	0	0	0	0	0	0	0	0	0	0	0	0	0	0	0	0	0	0	0	0	0	0	0	0	0	0	0	0	0	0	0	0	0	0	0	0	0
7	REACTOME_TCA_CYCLE_AND_RESPIRATORY_ELECTRON_TRANSPORT	108	-0.410331	-1.94141	0	0.0107923	2883	0	0	0	0	0	0	0	0	0	0	0	0	0	0	0	0	0	0	0	0	0	0	0	0	0	0	0	0	0	0	0	0	0	0	0	0	0	0	0	0	0	0
7	REACTOME_RESPIRATORY_ELECTRON_TRANSPORT_ATP_SYNTHESIS_BY_CHEMIOSMOTIC_COUPLING_AND_HEAT_PRODUCTION_BY_UNCOUPLING_PROTEINS_	73	-0.513064	-2.22828	0	0.000479406	2883	0	0	0	0	0	0	0	0	0	0	0	0	0	0	0	0	0	0	0	0	0	0	0	0	0	0	0	0	0	0	0	0	0	0	0	0	0	0	0	0	0	0
7	REACTOME_RESPIRATORY_ELECTRON_TRANSPORT	59	-0.506448	-2.07671	0	0.00276769	2883	0	0	0	0	0	0	0	0	0	0	0	0	0	0	0	0	0	0	0	0	0	0	0	0	0	0	0	0	0	0	0	0	0	0	0	0	0	0	0	0	0	0
7	MOOTHA_HUMAN_MITODB_6_2002	388	-0.383032	-2.11263	0	0.00190539	3263	0	0	0	0	0	0	0	0	0	0	0	0	0	0	0	-0.151185	0	0	0	0	0	0	0	0	0	0	0	0	0	0	0	0	0	-0.212359	0	0	0	0	0	0	0	0
7	MOOTHA_MITOCHONDRIA	394	-0.348005	-1.9078	0	0.0139921	3188	0	0	0	0	0	0	0	0	0	0	0	0	0	0	0	0	0	0	0	0	0	0	0	0	0	0	0	0	0	0	0	0	0	0	0	0	0	0	0	0	0	0
7	WONG_MITOCHONDRIA_GENE_MODULE	209	-0.470923	-2.44485	0	0.000124136	3317	0	0	0	0	0	0	0	0	0	0	0	0	0	0	0	0	0	0	0	0	0	0	0	0	0	0	0	0	0	0	0	0	0	0	0	0	0	0	0	0	0	0
7	STARK_PREFRONTAL_CORTEX_22Q11_DELETION_DN	454	-0.38151	-2.07801	0	0.0028027	3258	0	0	0	0	0	-0.198543	0	0	0	0	0	0	0	0	0	0	0	0	0	-0.195167	0	-0.173866	0	0	0	0	0	0	0	-0.252001	0	0	0	0	0	0	0	0	0	0	0	-0.289297
8	REACTOME_PEPTIDE_CHAIN_ELONGATION	68	-0.670861	-2.87327	0	0	3756	-0.202076	-0.196358	-0.210108	-0.217503	-0.217899	-0.198543	-0.201711	-0.188619	-0.1752	-0.219243	-0.209116	-0.213577	-0.181926	-0.173668	-0.157457	-0.151185	-0.156511	-0.153601	-0.168129	-0.195167	-0.180558	-0.173866	-0.260841	-0.263435	-0.28399	-0.253996	-0.301383	-0.289987	-0.257184	-0.252001	-0.224296	-0.230081	-0.212738	-0.212359	-0.227296	-0.264207	-0.26755	-0.240294	-0.278259	-0.247915	-0.296991	-0.289297
8	KEGG_RIBOSOME	70	-0.651789	-2.75574	0	0	3855	-0.202076	-0.196358	-0.210108	-0.217503	-0.217899	-0.198543	-0.201711	-0.188619	-0.1752	-0.219243	-0.209116	-0.213577	-0.181926	-0.173668	-0.157457	-0.151185	-0.156511	-0.153601	-0.168129	-0.195167	-0.180558	-0.173866	-0.260841	-0.263435	-0.28399	-0.253996	-0.301383	-0.289987	-0.257184	-0.252001	-0.224296	-0.230081	-0.212738	-0.212359	-0.227296	-0.264207	-0.26755	-0.240294	-0.278259	-0.247915	-0.296991	-0.289297
8	REACTOME_SRP_DEPENDENT_COTRANSLATIONAL_PROTEIN_TARGETING_TO_MEMBRANE	90	-0.591917	-2.61787	0	0	3792	-0.202076	-0.196358	-0.210108	-0.217503	-0.217899	-0.198543	-0.201711	-0.188619	-0.1752	-0.219243	-0.209116	-0.213577	-0.181926	-0.173668	-0.157457	-0.151185	-0.156511	-0.153601	-0.168129	-0.195167	-0.180558	-0.173866	-0.260841	-0.263435	-0.28399	-0.253996	-0.301383	-0.289987	-0.257184	-0.252001	-0.224296	-0.230081	-0.212738	-0.212359	-0.227296	-0.264207	-0.26755	-0.240294	-0.278259	-0.247915	-0.296991	-0.289297
8	REACTOME_INFLUENZA_LIFE_CYCLE	117	-0.496039	-2.32002	0	0.000217633	3093	-0.202076	-0.196358	-0.210108	-0.217503	-0.217899	-0.198543	-0.201711	-0.188619	-0.1752	-0.219243	-0.209116	-0.213577	-0.181926	-0.173668	-0.157457	-0.151185	-0.156511	-0.153601	-0.168129	-0.195167	-0.180558	-0.173866	-0.260841	-0.263435	-0.28399	-0.253996	-0.301383	-0.289987	-0.257184	-0.252001	-0.224296	-0.230081	-0.212738	-0.212359	-0.227296	-0.264207	-0.26755	-0.240294	-0.278259	-0.247915	-0.296991	-0.289297
8	REACTOME_INFLUENZA_VIRAL_RNA_TRANSCRIPTION_AND_REPLICATION	84	-0.601686	-2.61916	0	0	3093	-0.202076	-0.196358	-0.210108	-0.217503	-0.217899	-0.198543	-0.201711	-0.188619	-0.1752	-0.219243	-0.209116	-0.213577	-0.181926	-0.173668	-0.157457	-0.151185	-0.156511	-0.153601	-0.168129	-0.195167	-0.180558	-0.173866	-0.260841	-0.263435	-0.28399	-0.253996	-0.301383	-0.289987	-0.257184	-0.252001	-0.224296	-0.230081	-0.212738	-0.212359	-0.227296	-0.264207	-0.26755	-0.240294	-0.278259	-0.247915	-0.296991	-0.289297
8	REACTOME_NONSENSE_MEDIATED_DECAY_ENHANCED_BY_THE_EXON_JUNCTION_COMPLEX	88	-0.527897	-2.33091	0	0.000253906	3093	-0.202076	-0.196358	-0.210108	-0.217503	-0.217899	-0.198543	-0.201711	-0.188619	-0.1752	-0.219243	-0.209116	-0.213577	-0.181926	-0.173668	-0.157457	-0.151185	-0.156511	-0.153601	-0.168129	-0.195167	-0.180558	-0.173866	-0.260841	-0.263435	-0.28399	-0.253996	-0.301383	-0.289987	-0.257184	-0.252001	-0.224296	-0.230081	-0.212738	-0.212359	-0.227296	-0.264207	-0.26755	-0.240294	-0.278259	-0.247915	-0.296991	-0.289297
8	REACTOME_TRANSLATION	125	-0.508718	-2.42358	0	9.31019e-05	3093	-0.202076	-0.196358	-0.210108	-0.217503	-0.217899	-0.198543	-0.201711	-0.188619	-0.1752	-0.219243	-0.209116	-0.213577	-0.181926	-0.173668	-0.157457	-0.151185	-0.156511	-0.153601	-0.168129	-0.195167	-0.180558	-0.173866	-0.260841	-0.263435	-0.28399	-0.253996	-0.301383	-0.289987	-0.257184	-0.252001	-0.224296	-0.230081	-0.212738	-0.212359	-0.227296	-0.264207	-0.26755	-0.240294	-0.278259	-0.247915	-0.296991	-0.289297
8	REACTOME_3_UTR_MEDIATED_TRANSLATIONAL_REGULATION	87	-0.575862	-2.58907	0	0	3093	-0.202076	-0.196358	-0.210108	-0.217503	-0.217899	-0.198543	-0.201711	-0.188619	-0.1752	-0.219243	-0.209116	-0.213577	-0.181926	-0.173668	-0.157457	-0.151185	-0.156511	-0.153601	-0.168129	-0.195167	-0.180558	-0.173866	-0.260841	-0.263435	-0.28399	-0.253996	-0.301383	-0.289987	-0.257184	-0.252001	-0.224296	-0.230081	-0.212738	-0.212359	-0.227296	-0.264207	-0.26755	-0.240294	-0.278259	-0.247915	-0.296991	-0.289297
8	REACTOME_METABOLISM_OF_PROTEINS	357	-0.363542	-2.00701	0	0.00639965	3756	-0.202076	-0.196358	-0.210108	-0.217503	-0.217899	-0.198543	-0.201711	-0.188619	-0.1752	-0.219243	-0.209116	-0.213577	-0.181926	-0.173668	-0.157457	-0.151185	-0.156511	-0.153601	-0.168129	-0.195167	-0.180558	-0.173866	-0.260841	-0.263435	-0.28399	-0.253996	-0.301383	-0.289987	-0.257184	-0.252001	-0.224296	-0.230081	-0.212738	-0.212359	-0.227296	-0.264207	-0.26755	-0.240294	-0.278259	-0.247915	-0.296991	-0.289297
8	REACTOME_METABOLISM_OF_RNA	228	-0.353365	-1.85331	0	0.0224695	3093	-0.202076	-0.196358	-0.210108	-0.217503	-0.217899	-0.198543	-0.201711	-0.188619	-0.1752	-0.219243	-0.209116	-0.213577	-0.181926	-0.173668	-0.157457	-0.151185	-0.156511	-0.153601	-0.168129	-0.195167	-0.180558	-0.173866	-0.260841	-0.263435	-0.28399	-0.253996	-0.301383	-0.289987	-0.257184	-0.252001	-0.224296	-0.230081	-0.212738	-0.212359	-0.227296	-0.264207	-0.26755	-0.240294	-0.278259	-0.247915	-0.296991	-0.289297
8	REACTOME_METABOLISM_OF_MRNA	186	-0.376891	-1.92784	0	0.0120694	3093	-0.202076	-0.196358	-0.210108	-0.217503	-0.217899	-0.198543	-0.201711	-0.188619	-0.1752	-0.219243	-0.209116	-0.213577	-0.181926	-0.173668	-0.157457	-0.151185	-0.156511	-0.153601	-0.168129	-0.195167	-0.180558	-0.173866	-0.260841	-0.263435	-0.28399	-0.253996	-0.301383	-0.289987	-0.257184	-0.252001	-0.224296	-0.230081	-0.212738	-0.212359	-0.227296	-0.264207	-0.26755	-0.240294	-0.278259	-0.247915	-0.296991	-0.289297
[truncated: 144 more columns]

## Sheet: GSEA_Enriched in C307X HI_Fig4c
Top gene sets that were enriched in mutant (C307X HI) mice (n=3) compared to wild-type (+/+ HI) mice (n=3) at day 5 post-HSV-1 infection
Enriched gene sets met a q-value cut-off < 0.05, and were clustered hierarchically according to the expression of leading genes in each gene set (Fig.4c)
Enriched gene sets were identified from the MSigDB v6.2 Immunological Signatures (C7) collection (N = 4872 gene sets)
Enriched gene sets are presented below in the order that they appear in the heatmap in Fig.4c
Cluster	Gene set	Size	ES	NES	NOM p-val	q-val (B-H-adjusted)	Rank at max	CXCL10	RSAD2	OASL	IFIT2	MX1	USP18	IFIH1	HERC6	ISG15	OAS1	PHF11	PLSCR1	DDX60	IFI44	IRF7	IFIT3	IRF1	CMPK2	EPSTI1	PARP14	DTX3L	CD274	GBP5	NLRC5	PARP9	RNF213	SAMD9L	TRIM21	PML	TAP1	IFI35	TRIM5	DDX58	PARP12	RTP4	OAS2	OAS3	XAF1	ATF3	PLAC8	CCL2	IL1RN
1	GSE5589_LPS_AND_IL10_VS_LPS_AND_IL6_STIM_IL6_KO_MACROPHAGE_45MIN_UP	150	0.707906	2.78898	0	0	1096	2.54417	2.17493	0	0	0	0	0	0	1.34057	1.19087	0	0	1.06413	0	0	0	0	0	1.05628	1.14542	1.38053	0	0	0.719025	0.820781	0	0.890603	0	0.823733	0.83572	0.892156	0	0.967641	0.725443	0	0.796892	0.58811	0	0	0	1.98937	0
1	GSE19888_CTRL_VS_TCELL_MEMBRANES_ACT_MAST_CELL_PRETREAT_A3R_INH_DN	144	0.767406	3.00458	0	0	1035	2.54417	2.17493	0	2.05513	0	1.50161	1.30109	0	0	1.19087	0	0	1.06413	0	0.92531	0	1.14666	1.00207	0	1.14542	1.38053	0.942131	0	0.719025	0.820781	0	0.890603	0.92943	0	0	0	0.986688	0	0	0.8391	0.796892	0	0	0	2.66108	1.98937	0
1	GSE36527_CD62L_HIGH_VS_CD62L_LOW_TREG_CD69_NEG_KLRG1_NEG_UP	171	0.654641	2.64339	0	0	1194	2.54417	0	2.14926	2.05513	0	1.50161	0	0	1.34057	0	0	0	0	0	0.92531	0.979737	1.14666	0	0	1.14542	0	0.942131	0	0	0.820781	0	0	0.92943	0.823733	0.83572	0	0	0	0.725443	0.8391	0.796892	0	0	0	0	0	0
1	GSE34006_WT_VS_A2AR_KO_TREG_DN	164	0.774286	3.07711	0	0	720	2.54417	2.17493	2.14926	2.05513	1.4941	1.50161	1.30109	0	1.34057	1.19087	0	0	1.06413	0	0.92531	0.979737	1.14666	1.00207	0	1.14542	0	0.942131	0	0	0.820781	0	0	0.92943	0.823733	0.83572	0.892156	0	0	0.725443	0.8391	0.796892	0.58811	0	0	0	0	0
1	GSE34006_A2AR_KO_VS_A2AR_AGONIST_TREATED_TREG_UP	170	0.746977	2.96834	0	0	762	2.54417	2.17493	2.14926	2.05513	1.4941	1.50161	1.30109	0	1.34057	1.19087	0	0	1.06413	1.0896	0.92531	0.979737	1.14666	1.00207	0	1.14542	0	0.942131	0	0	0.820781	0	0	0.92943	0.823733	0.83572	0.892156	0	0	0.725443	0.8391	0.796892	0.58811	0	0	0	0	0
1	GSE38681_WT_VS_LYL1_KO_LYMPHOID_PRIMED_MULTIPOTENT_PROGENITOR_DN	166	0.75633	2.99902	0	0	861	2.54417	2.17493	2.14926	2.05513	1.4941	1.50161	1.30109	0	1.34057	1.19087	0	0	0	0	0.92531	0.979737	1.14666	1.00207	0	1.14542	0	0.942131	0	0	0.820781	0	0	0.92943	0.823733	0.83572	0.892156	0	0	0.725443	0.8391	0.796892	0	0	0	0	0	0
1	GSE36527_CD69_NEG_VS_POS_TREG_CD62L_LOS_KLRG1_NEG_UP	162	0.770091	3.0472	0	0	821	2.54417	2.17493	2.14926	2.05513	1.4941	1.50161	1.30109	0	1.34057	1.19087	0	0	1.06413	1.0896	0.92531	0.979737	1.14666	1.00207	1.05628	1.14542	0	0.942131	0	0	0.820781	0	0	0.92943	0.823733	0.83572	0.892156	0	0	0.725443	0.8391	0.796892	0	0	0	0	0	0
1	GSE26890_CXCR1_NEG_VS_POS_EFFECTOR_CD8_TCELL_UP	165	0.738513	2.91919	0	0	1219	2.54417	2.17493	2.14926	2.05513	0	1.50161	1.30109	1.39205	1.34057	1.19087	0	0	1.06413	1.0896	0.92531	0	1.14666	1.00207	1.05628	1.14542	1.38053	0.942131	0	0.719025	0.820781	0.799407	0.890603	0.92943	0.823733	0	0	0	0.967641	0.725443	0.8391	0.796892	0.58811	0.660099	0	2.66108	0	0
1	GSE26030_TH1_VS_TH17_DAY5_POST_POLARIZATION_UP	154	0.782181	3.07658	0	0	812	2.54417	2.17493	2.14926	2.05513	1.4941	1.50161	1.30109	1.39205	1.34057	1.19087	0	0	1.06413	1.0896	0.92531	0.979737	0	1.00207	1.05628	1.14542	1.38053	0	0	0.719025	0.820781	0.799407	0.890603	0.92943	0.823733	0	0.892156	0.986688	0	0.725443	0.8391	0.796892	0.58811	0.660099	0	2.66108	0	0
1	GSE33424_CD161_INT_VS_NEG_CD8_TCELL_UP	162	0.774431	3.10565	0	0	890	2.54417	2.17493	2.14926	2.05513	1.4941	1.50161	1.30109	1.39205	1.34057	1.19087	0	0	1.06413	1.0896	0.92531	0.979737	1.14666	1.00207	1.05628	1.14542	1.38053	0.942131	0	0.719025	0.820781	0.799407	0.890603	0.92943	0.823733	0	0.892156	0.986688	0.967641	0.725443	0.8391	0.796892	0.58811	0.660099	0	2.66108	0	0
1	GSE19888_ADENOSINE_A3R_INH_PRETREAT_AND_ACT_BY_A3R_VS_TCELL_MEMBRANES_ACT_MAST_CELL_UP	148	0.852869	3.33611	0	0	727	2.54417	2.17493	2.14926	2.05513	1.4941	1.50161	1.30109	1.39205	1.34057	1.19087	0	0	0	1.0896	0.92531	0.979737	1.14666	1.00207	1.05628	1.14542	1.38053	0.942131	0	0	0.820781	0.799407	0.890603	0.92943	0.823733	0.83572	0.892156	0.986688	0.967641	0.725443	0.8391	0.796892	0.58811	0.660099	0	0	1.98937	0
1	GSE19888_ADENOSINE_A3R_INH_VS_TCELL_MEMBRANES_ACT_MAST_CELL_UP	150	0.772715	3.01806	0	0	641	2.54417	2.17493	0	2.05513	1.4941	1.50161	1.30109	1.39205	1.34057	1.19087	0	0	0	1.0896	0	0.979737	1.14666	1.00207	0	1.14542	1.38053	0.942131	0	0.719025	0.820781	0.799407	0.890603	0.92943	0.823733	0.83572	0.892156	0.986688	0.967641	0.725443	0.8391	0.796892	0	0.660099	0	0	0	0
1	GSE19888_ADENOSINE_A3R_INH_VS_ACT_WITH_INHIBITOR_PRETREATMENT_IN_MAST_CELL_UP	121	0.85842	3.26768	0	0	738	2.54417	2.17493	2.14926	2.05513	1.4941	1.50161	1.30109	1.39205	1.34057	1.19087	0	0	0	1.0896	0.92531	0.979737	1.14666	1.00207	0	1.14542	1.38053	0.942131	0	0	0.820781	0.799407	0.890603	0.92943	0.823733	0.83572	0.892156	0.986688	0.967641	0.725443	0.8391	0.796892	0.58811	0.660099	0	0	0	0
2	GSE41978_ID2_KO_VS_BIM_KO_KLRG1_LOW_EFFECTOR_CD8_TCELL_UP	140	0.74224	2.90311	0	0	981	2.54417	0	2.14926	0	1.4941	0	1.30109	0	1.34057	0	1.41455	1.13524	1.06413	0	0.92531	0.979737	1.14666	0	0	0	0	0	0	0	0	0	0	0.92943	0.823733	0.83572	0.892156	0	0.967641	0.725443	0.8391	0	0.58811	0	0	0	1.98937	0
2	GSE42021_TREG_PLN_VS_CD24LO_TREG_THYMUS_DN	128	0.720153	2.73692	0	0	762	0	0	2.14926	0	1.4941	1.50161	1.30109	1.39205	1.34057	1.19087	1.41455	1.13524	1.06413	1.0896	0.92531	0.979737	0	0	0	0	0	0	0	0	0	0	0	0.92943	0.823733	0.83572	0.892156	0.986688	0.967641	0.725443	0	0.796892	0.58811	0	0	0	0	2.3205
2	GSE42021_TREG_PLN_VS_CD24INT_TREG_THYMUS_DN	145	0.729542	2.85839	0	0	1053	0	0	2.14926	0	1.4941	0	1.30109	0	1.34057	1.19087	1.41455	1.13524	1.06413	1.0896	0	0.979737	1.14666	0	0	0	0	0	0	0	0	0	0	0.92943	0.823733	0.83572	0.892156	0	0.967641	0.725443	0.8391	0.796892	0.58811	0	0	0	0	0
2	GSE42021_CD24HI_VS_CD24INT_TREG_THYMUS_DN	144	0.751667	2.95415	0	0	974	0	0	2.14926	2.05513	1.4941	1.50161	1.30109	1.39205	1.34057	1.19087	1.41455	1.13524	1.06413	1.0896	0.92531	0.979737	1.14666	0	0	0	0	0	0	0	0	0	0	0.92943	0.823733	0.83572	0.892156	0.986688	0.967641	0.725443	0.8391	0.796892	0.58811	0	0	0	0	0
2	GSE42021_TREG_PLN_VS_TREG_PRECURSORS_THYMUS_DN	137	0.752249	2.90628	0	0	762	0	2.17493	2.14926	2.05513	1.4941	1.50161	1.30109	1.39205	1.34057	1.19087	1.41455	1.13524	1.06413	1.0896	0.92531	0.979737	1.14666	0	0	0	0	0	0	0	0	0	0	0.92943	0.823733	0.83572	0.892156	0.986688	0.967641	0.725443	0	0.796892	0.58811	0.660099	0	0	0	0
2	GSE13484_UNSTIM_VS_YF17D_VACCINE_STIM_PBMC_DN	145	0.751065	2.92688	0	0	812	0	2.17493	2.14926	2.05513	1.4941	1.50161	1.30109	1.39205	1.34057	1.19087	1.41455	1.13524	1.06413	1.0896	0.92531	0.979737	1.14666	0	0	0	0	0	0	0	0	0	0	0.92943	0.823733	0.83572	0.892156	0.986688	0.967641	0.725443	0.8391	0.796892	0.58811	0.660099	1.92792	0	0	2.3205
2	GSE37534_UNTREATED_VS_PIOGLITAZONE_TREATED_CD4_TCELL_PPARG1_AND_FOXP3_TRASDUCED_DN	156	0.698373	2.7257	0	0	670	2.54417	2.17493	2.14926	2.05513	1.4941	1.50161	0	1.39205	1.34057	1.19087	0	1.13524	0	1.0896	0.92531	0.979737	1.14666	0	0	0	0	0	0	0	0	0	0	0.92943	0.823733	0.83572	0.892156	0.986688	0.967641	0.725443	0.8391	0.796892	0.58811	0.660099	1.92792	0	1.98937	0
2	GSE42021_TREG_VS_TCONV_PLN_UP	138	0.788146	3.0445	0	0	762	2.54417	2.17493	2.14926	2.05513	1.4941	1.50161	1.30109	1.39205	1.34057	1.19087	1.41455	1.13524	1.06413	1.0896	0.92531	0.979737	1.14666	0	0	0	0	0	0	0	0	0	0	0.92943	0.823733	0.83572	0.892156	0.986688	0.967641	0.725443	0.8391	0.796892	0.58811	0.660099	1.92792	0	1.98937	0
2	GSE37533_PPARG1_FOXP3_VS_PPARG2_FOXP3_TRANSDUCED_CD4_TCELL_PIOGLITAZONE_TREATED_DN	154	0.76454	3.01431	0	0	720	2.54417	2.17493	0	2.05513	1.4941	1.50161	1.30109	1.39205	1.34057	1.19087	1.41455	1.13524	1.06413	1.0896	0	0.979737	1.14666	0	0	0	0	0	0	0	0	0	0	0.92943	0.823733	0.83572	0.892156	0	0.967641	0.725443	0.8391	0.796892	0.58811	0.660099	1.92792	0	0	0
2	GSE37533_PPARG2_FOXP3_VS_FOXP3_TRANSDUCED_CD4_TCELL_DN	146	0.760965	2.9617	0	0	974	2.54417	2.17493	2.14926	2.05513	1.4941	1.50161	1.30109	1.39205	1.34057	1.19087	1.41455	1.13524	1.06413	1.0896	0.92531	0.979737	1.14666	0	0	0	0	0	0	0	0	0	0	0.92943	0.823733	0.83572	0.892156	0	0.967641	0.725443	0.8391	0.796892	0.58811	0.660099	0	0	0	0
2	GSE37533_PPARG1_FOXP3_VS_FOXP3_TRANSDUCED_CD4_TCELL_DN	150	0.774197	3.06749	0	0	720	2.54417	2.17493	2.14926	2.05513	1.4941	1.50161	1.30109	1.39205	1.34057	1.19087	1.41455	1.13524	1.06413	1.0896	0.92531	0.979737	1.14666	0	0	0	0	0	0	0	0	0	0	0.92943	0.823733	0.83572	0.892156	0	0.967641	0.725443	0.8391	0.796892	0.58811	0.660099	0	0	0	0
3	GSE13485_DAY7_VS_DAY21_YF17D_VACCINE_PBMC_UP	162	0.615844	2.43803	0	0	883	0	2.17493	2.14926	0	1.4941	1.50161	0	1.39205	1.34057	1.19087	1.41455	1.13524	1.06413	0	0.92531	0.979737	0	0	1.05628	1.14542	1.38053	0	0	0	0.820781	0	0.890603	0	0.823733	0	0	0	0	0.725443	0	0.796892	0.58811	0.660099	0	0	0	0
3	GSE34205_HEALTHY_VS_FLU_INF_INFANT_PBMC_DN	138	0.605822	2.34211	0	0	952	0	2.17493	2.14926	0	1.4941	1.50161	0	1.39205	1.34057	0	0	1.13524	1.06413	1.0896	0.92531	0	0	1.00207	1.05628	0	0	0	0	0	0	0	0	0	0	0	0.892156	0	0	0.725443	0	0.796892	0.58811	0.660099	0	2.66108	0	0
3	GSE6269_HEALTHY_VS_FLU_INF_PBMC_DN	130	0.646675	2.523	0	0	762	0	2.17493	2.14926	0	1.4941	1.50161	0	1.39205	1.34057	1.19087	0	1.13524	0	1.0896	0	0.979737	0	0	0	0	0	0	0	0	0	0	0	0	0.823733	0	0.892156	0	0	0	0	0.796892	0.58811	0.660099	0	0	0	0
3	GSE6269_FLU_VS_STREP_PNEUMO_INF_PBMC_UP	132	0.717038	2.78363	0	0	895	0	2.17493	2.14926	0	1.4941	1.50161	1.30109	1.39205	1.34057	1.19087	1.41455	0	1.06413	1.0896	0.92531	0.979737	0	0	0	0	0	0	0	0	0	0	0	0	0.823733	0	0.892156	0	0	0.725443	0.8391	0.796892	0.58811	0.660099	0	0	0	0
3	GSE6269_FLU_VS_E_COLI_INF_PBMC_UP	132	0.620752	2.42503	0	0	835	0	2.17493	2.14926	0	1.4941	1.50161	0	1.39205	1.34057	1.19087	0	0	1.06413	1.0896	0.92531	0	0	0	0	0	0	0	0	0	0	0	0	0.92943	0	0	0.892156	0	0	0.725443	0	0.796892	0.58811	0.660099	0	0	0	0
3	GSE6269_HEALTHY_VS_STAPH_AUREUS_INF_PBMC_UP	134	0.645413	2.48259	0	0	762	0	2.17493	2.14926	0	1.4941	0	0	1.39205	1.34057	1.19087	0	0	1.06413	1.0896	0.92531	0	0	0	0	0	0	0	0	0	0	0	0	0	0.823733	0	0.892156	0.986688	0	0.725443	0	0.796892	0.58811	0.660099	0	0	0	0
3	GSE36826_WT_VS_IL1R_KO_SKIN_STAPH_AUREUS_INF_DN	157	0.610401	2.43501	0	0	1082	2.54417	2.17493	2.14926	0	1.4941	1.50161	1.30109	1.39205	1.34057	0	1.41455	1.13524	0	0	0	0	0	0	0	0	0	0	0	0	0	0	0	0.92943	0.823733	0.83572	0	0	0	0	0.8391	0	0	0	0	0	0	0
3	GSE10325_MYELOID_VS_LUPUS_MYELOID_DN	160	0.648528	2.5563	0	0	885	2.54417	2.17493	2.14926	2.05513	1.4941	1.50161	1.30109	1.39205	1.34057	0	0	1.13524	1.06413	1.0896	0.92531	0.979737	0	0	0	0	0	0	0	0	0	0	0	0	0	0.83572	0.892156	0	0	0.725443	0.8391	0	0	0.660099	0	0	1.98937	2.3205
3	GSE13485_DAY1_VS_DAY3_YF17D_VACCINE_PBMC_DN	152	0.58928	2.32511	0	0	1098	0	2.17493	0	0	0	1.50161	1.30109	1.39205	1.34057	0	1.41455	1.13524	1.06413	1.0896	0	0.979737	0	1.00207	1.05628	0	0	0	0	0	0.820781	0	0	0	0	0.83572	0	0	0	0	0	0	0	0.660099	0	0	0	0
3	GSE22886_CTRL_VS_LPS_24H_DC_DN	144	0.68656	2.72472	0	0	1023	0	2.17493	2.14926	2.05513	0	1.50161	1.30109	1.39205	1.34057	0	1.41455	0	1.06413	1.0896	0.92531	0.979737	0	0	0	0	0	0	0	0	0	0	0	0	0	0.83572	0.892156	0	0.967641	0	0.8391	0.796892	0.58811	0.660099	0	0	0	0
3	GSE10325_BCELL_VS_LUPUS_BCELL_DN	159	0.665237	2.63911	0	0	1525	0	2.17493	2.14926	0	1.4941	1.50161	0	1.39205	1.34057	0	0	1.13524	1.06413	1.0896	0.92531	0.979737	0	0	0	0	0	0	0	0	0	0	0	0	0	0.83572	0.892156	0	0	0	0.8391	0.796892	0.58811	0.660099	0	0	0	0
3	GSE10325_CD4_TCELL_VS_LUPUS_CD4_TCELL_DN	141	0.689878	2.68719	0	0	1122	0	2.17493	2.14926	0	1.4941	1.50161	1.30109	1.39205	1.34057	1.19087	1.41455	1.13524	1.06413	1.0896	0.92531	0.979737	0	0	0	0	0	0	0	0	0	0	0	0.92943	0	0.83572	0.892156	0	0	0.725443	0.8391	0.796892	0.58811	0.660099	0	0	0	0
4	GSE2770_TGFB_AND_IL4_ACT_VS_ACT_CD4_TCELL_2H_DN	155	0.705611	2.78769	0	0	1710	2.54417	0	2.14926	2.05513	0	0	1.30109	0	1.34057	1.19087	1.41455	1.13524	1.06413	1.0896	0.92531	0	0	0	1.05628	0	1.38053	0	0	0	0.820781	0	0.890603	0.92943	0	0	0.892156	0	0.967641	0.725443	0	0.796892	0.58811	0.660099	0	0	0	0
4	GSE21546_UNSTIM_VS_ANTI_CD3_STIM_ELK1_KO_DP_THYMOCYTES_UP	106	0.780622	2.92971	0	0	1315	0	2.17493	2.14926	2.05513	0	1.50161	0	1.39205	1.34057	1.19087	1.41455	1.13524	1.06413	1.0896	0.92531	0.979737	1.14666	1.00207	0	1.14542	1.38053	0	0.711987	0.719025	0.820781	0.799407	0	0.92943	0.823733	0.83572	0.892156	0	0.967641	0.725443	0.8391	0	0.58811	0.660099	0	0	0	0
4	GSE21546_UNSTIM_VS_ANTI_CD3_STIM_SAP1A_KO_AND_ELK1_KO_DP_THYMOCYTES_UP	111	0.685994	2.58166	0	0	831	0	0	2.14926	0	0	1.50161	0	1.39205	1.34057	1.19087	1.41455	1.13524	1.06413	0	0.92531	0.979737	0	1.00207	0	1.14542	1.38053	0	0	0	0.820781	0.799407	0	0.92943	0.823733	0	0.892156	0	0.967641	0.725443	0	0	0.58811	0	0	0	0	0
4	GSE21546_ELK1_KO_VS_SAP1A_KO_AND_ELK1_KO_DP_THYMOCYTES_UP	124	0.719704	2.77679	0	0	762	0	2.17493	2.14926	2.05513	1.4941	1.50161	0	1.39205	1.34057	1.19087	1.41455	1.13524	1.06413	0	0.92531	0.979737	0	1.00207	0	1.14542	1.38053	0	0	0.719025	0.820781	0.799407	0.890603	0.92943	0	0	0.892156	0	0.967641	0.725443	0	0	0.58811	0	0	0	0	0
4	GSE42021_CD24INT_VS_CD24LOW_TREG_THYMUS_DN	131	0.702456	2.72808	0	0	720	2.54417	2.17493	2.14926	2.05513	1.4941	1.50161	1.30109	1.39205	1.34057	1.19087	1.41455	1.13524	1.06413	1.0896	0.92531	0.979737	0	0	0	0	0	0	0	0	0	0	0	0.92943	0.823733	0	0	0.986688	0.967641	0.725443	0.8391	0.796892	0.58811	0.660099	0	0	0	0
4	GSE42021_CD24INT_VS_CD24LOW_TCONV_THYMUS_DN	148	0.640249	2.52986	0	0	1315	0	2.17493	2.14926	2.05513	1.4941	1.50161	1.30109	1.39205	1.34057	1.19087	1.41455	1.13524	1.06413	1.0896	0.92531	0.979737	0	0	0	0	0	0	0	0	0	0	0	0	0.823733	0	0	0.986688	0.967641	0.725443	0	0.796892	0.58811	0	0	0	0	0
4	GSE42021_CD24HI_VS_CD24LOW_TREG_THYMUS_DN	126	0.732572	2.84462	0	0	718	2.54417	2.17493	2.14926	2.05513	1.4941	1.50161	1.30109	1.39205	1.34057	1.19087	1.41455	1.13524	1.06413	1.0896	0.92531	0.979737	0	0	0	0	0	0	0	0	0	0	0	0	0.823733	0	0.892156	0.986688	0.967641	0.725443	0	0.796892	0.58811	0.660099	1.92792	0	0	0
4	GSE37533_PPARG1_FOXP3_VS_FOXP3_TRANSDUCED_CD4_TCELL_PIOGLITAZONE_TREATED_UP	157	0.674613	2.67215	0	0	1226	0	2.17493	2.14926	2.05513	1.4941	1.50161	1.30109	1.39205	1.34057	1.19087	1.41455	1.13524	1.06413	1.0896	0.92531	0.979737	0	0	0	0	0	0	0	0	0	0	0	0	0.823733	0	0.892156	0.986688	0.967641	0.725443	0.8391	0.796892	0.58811	0.660099	0	0	0	0
4	GSE21927_SPLEEN_C57BL6_VS_4T1_TUMOR_BALBC_MONOCYTES_DN	158	0.727909	2.86478	0	0	1315	0	2.17493	2.14926	2.05513	1.4941	1.50161	1.30109	1.39205	1.34057	1.19087	1.41455	1.13524	1.06413	1.0896	0.92531	0.979737	0	0	0	0	0	0	0	0	0	0	0	0.92943	0.823733	0	0.892156	0.986688	0.967641	0.725443	0.8391	0.796892	0.58811	0.660099	0	0	0	0
4	GSE21360_NAIVE_VS_QUATERNARY_MEMORY_CD8_TCELL_UP	166	0.655588	2.62166	0	0	1164	0	2.17493	2.14926	2.05513	1.4941	1.50161	1.30109	1.39205	1.34057	1.19087	1.41455	1.13524	1.06413	1.0896	0.92531	0.979737	0	0	0	0	0	0	0	0	0	0	0	0.92943	0	0	0.892156	0	0.967641	0.725443	0.8391	0.796892	0.58811	0.660099	0	0	0	0
4	GSE21360_NAIVE_VS_QUATERNARY_MEMORY_CD8_TCELL_DN	152	0.661275	2.60538	0	0	1164	0	2.17493	2.14926	2.05513	1.4941	1.50161	1.30109	1.39205	1.34057	1.19087	1.41455	1.13524	1.06413	1.0896	0.92531	0.979737	0	0	0	0	0	0	0	0	0	0	0	0.92943	0.823733	0.83572	0.892156	0	0.967641	0.725443	0.8391	0.796892	0.58811	0.660099	0	0	0	0
5	GSE18791_UNSTIM_VS_NEWCATSLE_VIRUS_DC_18H_DN	116	0.729429	2.79558	0	0	744	2.54417	2.17493	2.14926	2.05513	1.4941	0	1.30109	1.39205	0	1.19087	1.41455	1.13524	1.06413	1.0896	0.92531	0	1.14666	1.00207	1.05628	1.14542	0	0.942131	0.711987	0	0	0	0.890603	0	0	0	0	0	0.967641	0	0	0	0.58811	0.660099	0	0	0	0
5	GSE18791_UNSTIM_VS_NEWCATSLE_VIRUS_DC_10H_DN	128	0.777067	2.98863	0	0	963	2.54417	2.17493	2.14926	2.05513	1.4941	1.50161	1.30109	1.39205	1.34057	0	1.41455	1.13524	1.06413	1.0896	0.92531	0.979737	0	1.00207	1.05628	1.14542	1.38053	0	0.711987	0	0.820781	0	0.890603	0	0.823733	0.83572	0	0.986688	0.967641	0	0.8391	0.796892	0.58811	0.660099	0	0	0	0
5	GSE18791_UNSTIM_VS_NEWCATSLE_VIRUS_DC_6H_DN	135	0.784826	3.02938	0	0	973	2.54417	2.17493	2.14926	2.05513	1.4941	1.50161	1.30109	1.39205	1.34057	1.19087	1.41455	1.13524	1.06413	1.0896	0.92531	0.979737	1.14666	1.00207	1.05628	1.14542	1.38053	0.942131	0.711987	0.719025	0.820781	0.799407	0.890603	0.92943	0.823733	0.83572	0	0.986688	0.967641	0	0.8391	0.796892	0.58811	0.660099	0	0	0	0
5	GSE18791_CTRL_VS_NEWCASTLE_VIRUS_DC_4H_DN	134	0.765879	2.97761	0	0	731	2.54417	2.17493	2.14926	2.05513	1.4941	1.50161	1.30109	1.39205	1.34057	0	1.41455	1.13524	1.06413	1.0896	0.92531	0.979737	1.14666	1.00207	1.05628	1.14542	1.38053	0.942131	0	0.719025	0.820781	0.799407	0.890603	0.92943	0.823733	0.83572	0.892156	0	0.967641	0	0.8391	0.796892	0.58811	0.660099	0	0	0	0
5	GSE18791_CTRL_VS_NEWCASTLE_VIRUS_DC_6H_DN	154	0.74712	2.98996	0	0	720	2.54417	2.17493	2.14926	2.05513	1.4941	1.50161	1.30109	1.39205	1.34057	0	1.41455	1.13524	1.06413	1.0896	0.92531	0.979737	1.14666	1.00207	1.05628	1.14542	1.38053	0.942131	0.711987	0.719025	0.820781	0.799407	0.890603	0	0.823733	0.83572	0	0.986688	0.967641	0.725443	0.8391	0.796892	0.58811	0.660099	0	0	0	0
5	GSE18791_CTRL_VS_NEWCASTLE_VIRUS_DC_8H_DN	134	0.796278	3.11492	0	0	762	2.54417	2.17493	2.14926	2.05513	1.4941	1.50161	1.30109	1.39205	1.34057	0	1.41455	1.13524	1.06413	1.0896	0.92531	0.979737	1.14666	1.00207	1.05628	1.14542	1.38053	0.942131	0.711987	0.719025	0.820781	0.799407	0.890603	0.92943	0.823733	0.83572	0	0.986688	0.967641	0.725443	0.8391	0.796892	0.58811	0.660099	0	0	0	0
5	GSE21546_WT_VS_SAP1A_KO_DP_THYMOCYTES_UP	138	0.762864	2.98218	0	0	767	2.54417	2.17493	2.14926	2.05513	1.4941	1.50161	1.30109	1.39205	1.34057	1.19087	1.41455	1.13524	1.06413	1.0896	0.92531	0.979737	0	1.00207	0	1.14542	1.38053	0.942131	0	0.719025	0.820781	0.799407	0.890603	0.92943	0.823733	0.83572	0.892156	0.986688	0.967641	0.725443	0	0.796892	0.58811	0.660099	0	0	0	0
5	GSE42724_NAIVE_BCELL_VS_PLASMABLAST_UP	149	0.802938	3.1487	0	0	762	2.54417	2.17493	2.14926	2.05513	1.4941	1.50161	1.30109	1.39205	1.34057	1.19087	0	1.13524	1.06413	1.0896	0.92531	0.979737	1.14666	1.00207	1.05628	1.14542	1.38053	0	0.711987	0.719025	0.820781	0	0.890603	0.92943	0.823733	0.83572	0.892156	0.986688	0.967641	0.725443	0.8391	0.796892	0.58811	0.660099	0	0	0	0
5	GSE13485_CTRL_VS_DAY3_YF17D_VACCINE_PBMC_DN	147	0.763807	3.00532	0	0	720	2.54417	2.17493	2.14926	2.05513	1.4941	1.50161	1.30109	1.39205	1.34057	1.19087	1.41455	1.13524	1.06413	1.0896	0.92531	0.979737	0	1.00207	1.05628	1.14542	1.38053	0	0	0	0.820781	0	0.890603	0	0.823733	0.83572	0	0.986688	0.967641	0.725443	0.8391	0.796892	0.58811	0.660099	0	2.66108	0	0
5	GSE13485_PRE_VS_POST_YF17D_VACCINATION_PBMC_DN	148	0.766023	2.9684	0	0	762	2.54417	2.17493	2.14926	2.05513	1.4941	1.50161	1.30109	1.39205	1.34057	1.19087	0	0	1.06413	1.0896	0.92531	0.979737	0	1.00207	1.05628	1.14542	1.38053	0	0	0	0.820781	0	0.890603	0	0	0.83572	0.892156	0.986688	0.967641	0.725443	0.8391	0.796892	0.58811	0.660099	0	2.66108	0	0
5	GSE13485_DAY3_VS_DAY7_YF17D_VACCINE_PBMC_DN	121	0.7938	3.03608	0	0	762	2.54417	2.17493	2.14926	2.05513	1.4941	1.50161	1.30109	1.39205	1.34057	1.19087	1.41455	1.13524	1.06413	1.0896	0.92531	0.979737	0	1.00207	1.05628	1.14542	1.38053	0	0	0	0.820781	0.799407	0.890603	0	0	0.83572	0	0	0.967641	0.725443	0.8391	0.796892	0.58811	0.660099	0	2.66108	1.98937	2.3205
5	GSE13485_DAY1_VS_DAY7_YF17D_VACCINE_PBMC_DN	147	0.753259	2.9759	0	0	762	2.54417	2.17493	2.14926	2.05513	1.4941	1.50161	1.30109	1.39205	1.34057	1.19087	1.41455	1.13524	1.06413	1.0896	0.92531	0.979737	0	1.00207	1.05628	1.14542	1.38053	0	0	0	0.820781	0	0.890603	0	0	0.83572	0	0.986688	0.967641	0.725443	0.8391	0.796892	0.58811	0.660099	0	2.66108	0	2.3205
5	GSE13485_CTRL_VS_DAY7_YF17D_VACCINE_PBMC_DN	150	0.785114	3.11095	0	0	762	2.54417	2.17493	2.14926	2.05513	1.4941	1.50161	1.30109	1.39205	1.34057	1.19087	1.41455	1.13524	1.06413	1.0896	0.92531	0.979737	0	1.00207	1.05628	1.14542	1.38053	0	0	0	0.820781	0.799407	0.890603	0	0	0.83572	0.892156	0.986688	0.967641	0.725443	0.8391	0.796892	0.58811	0.660099	0	2.66108	0	2.3205
6	GSE19198_1H_VS_6H_IL21_TREATED_TCELL_DN	155	0.629642	2.47225	0	0	1598	0	2.17493	0	0	0	0	0	0	0	0	0	1.13524	1.06413	0	0.92531	0.979737	0	0	0	1.14542	0	0	0	0	0	0	0	0	0.823733	0.83572	0	0	0	0	0	0	0	0	0	0	0	0
6	GSE18281_SUBCAPSULAR_VS_CENTRAL_CORTICAL_REGION_OF_THYMUS_DN	147	0.742894	2.89467	0	0	977	0	2.17493	2.14926	2.05513	0	1.50161	0	0	0	1.19087	0	0	1.06413	1.0896	0.92531	0.979737	0	1.00207	0	1.14542	0	0.942131	0	0	0	0	0	0	0	0.83572	0.892156	0	0	0	0	0.796892	0	0	0	0	0	0
6	GSE21546_WT_VS_SAP1A_KO_AND_ELK1_KO_DP_THYMOCYTES_UP	153	0.558508	2.19032	0	0	822	0	0	0	2.05513	0	0	1.30109	0	0	0	0	0	0	0	0	0.979737	0	1.00207	0	0	0	0	0	0	0.820781	0	0	0.92943	0	0	0	0	0.967641	0	0.8391	0	0	0.660099	0	0	0	0
6	GSE22589_SIV_VS_HIV_AND_SIV_INFECTED_DC_UP	136	0.632392	2.46284	0	0	311	0	0	2.14926	2.05513	1.4941	1.50161	0	0	0	0	0	0	0	0	0.92531	0.979737	1.14666	1.00207	0	0	0	0	0	0	0.820781	0	0	0	0	0	0	0	0.967641	0	0.8391	0	0	0	0	0	0	0
6	GSE43863_DAY6_EFF_VS_DAY150_MEM_TFH_CD4_TCELL_UP	162	0.549726	2.18778	0	0	987	0	2.17493	0	2.05513	0	1.50161	0	0	0	1.19087	0	0	0	1.0896	0.92531	0.979737	0	1.00207	0	0	0	0	0	0	0	0	0	0	0	0	0.892156	0	0.967641	0.725443	0.8391	0	0	0.660099	0	0	0	0
6	GSE43863_TFH_VS_LY6C_LOW_CXCR5NEG_EFFECTOR_CD4_TCELL_UP	158	0.637137	2.56245	0	0	1088	2.54417	2.17493	0	2.05513	0	0	0	0	0	0	0	0	0	0	0.92531	0	0	1.00207	0	1.14542	1.38053	0	0	0	0.820781	0.799407	0	0	0.823733	0.83572	0.892156	0	0.967641	0.725443	0.8391	0	0	0.660099	0	0	0	0
6	GSE25085_FETAL_BM_VS_ADULT_BM_SP4_THYMIC_IMPLANT_UP	162	0.625231	2.49187	0	0	1315	0	2.17493	2.14926	2.05513	0	0	1.30109	1.39205	1.34057	0	0	0	1.06413	0	0.92531	0.979737	0	1.00207	0	1.14542	0	0	0	0	0	0	0.890603	0.92943	0	0	0.892156	0	0	0.725443	0.8391	0.796892	0	0	1.92792	0	0	0
6	GSE2706_R848_VS_LPS_2H_STIM_DC_DN	93	0.60187	2.21821	0	0	693	0	0	2.14926	2.05513	0	0	1.30109	1.39205	1.34057	0	0	0	1.06413	1.0896	0	0.979737	0	0	0	0	0	0	0.711987	0	0	0	0	0	0	0	0	0	0	0	0	0	0	0	0	0	0	0
6	GSE2706_R848_VS_R848_AND_LPS_2H_STIM_DC_DN	103	0.640979	2.40671	0	0	843	0	2.17493	2.14926	2.05513	0	0	1.30109	1.39205	1.34057	0	0	0	1.06413	1.0896	0	0.979737	0	0	0	0	0	0	0.711987	0	0	0	0	0	0	0.83572	0	0	0.967641	0	0	0	0	0	0	0	0	0
6	GSE40685_TREG_VS_FOXP3_KO_TREG_PRECURSOR_DN	141	0.5407	2.10133	0	5.74471e-06	812	0	2.17493	0	2.05513	0	0	1.30109	0	0	0	0	0	1.06413	0	0	0	0	0	1.05628	1.14542	0	0	0.711987	0.719025	0	0	0	0	0	0	0.892156	0	0	0	0	0.796892	0	0	0	0	0	0
6	GSE9960_HEALTHY_VS_GRAM_POS_SEPSIS_PBMC_DN	136	0.584406	2.26539	0	0	954	0	2.17493	0	2.05513	0	0	1.30109	1.39205	1.34057	0	0	0	1.06413	1.0896	0.92531	0	0	0	0	0	0	0.942131	0	0.719025	0	0	0.890603	0	0	0	0	0	0	0	0	0.796892	0.58811	0	0	0	0	0
6	GSE19888_ADENOSINE_A3R_ACT_VS_A3R_ACT_WITH_A3R_INH_PRETREATMENT_IN_MAST_CELL_DN	152	0.588818	2.32004	0	0	1441	2.54417	2.17493	0	0	0	1.50161	0	1.39205	1.34057	0	0	0	0	0	0.92531	0.979737	0	1.00207	0	1.14542	0	0	0	0	0	0.799407	0	0	0	0	0.892156	0	0.967641	0	0	0	0	0.660099	0	0	0	0
6	GSE8835_CD4_VS_CD8_TCELL_CLL_PATIENT_UP	129	0.710637	2.72027	0	0	661	2.54417	2.17493	2.14926	2.05513	0	1.50161	1.30109	1.39205	1.34057	0	0	0	1.06413	0	0.92531	0.979737	0	1.00207	0	0	0	0	0	0.719025	0	0.799407	0.890603	0	0	0	0	0	0	0	0.8391	0	0.58811	0	0	0	0	0
6	GSE21360_PRIMARY_VS_QUATERNARY_MEMORY_CD8_TCELL_UP	131	0.626352	2.42632	0	0	501	0	2.17493	0	2.05513	0	1.50161	0	0	0	0	0	0	1.06413	1.0896	0.92531	0.979737	0	1.00207	0	0	0	0	0	0	0	0.799407	0.890603	0	0.823733	0	0	0	0.967641	0	0	0	0	0.660099	1.92792	0	1.98937	2.3205
6	GSE35825_IFNA_VS_IFNG_STIM_MACROPHAGE_UP	130	0.691648	2.68322	0	0	440	2.54417	2.17493	0	2.05513	1.4941	0	0	0	0	0	0	0	1.06413	0	0.92531	0	0	1.00207	0	1.14542	0	0	0.711987	0	0	0	0	0	0	0.83572	0	0	0.967641	0.725443	0.8391	0.796892	0	0	1.92792	0	0	2.3205
6	GSE34156_UNTREATED_VS_6H_NOD2_AND_TLR1_TLR2_LIGAND_TREATED_MONOCYTE_DN	123	0.727321	2.79118	0	0	891	2.54417	2.17493	0	2.05513	1.4941	1.50161	1.30109	0	0	0	0	0	1.06413	1.0896	0.92531	0.979737	0	0	0	0	0	0	0.711987	0	0	0.799407	0.890603	0.92943	0	0.83572	0	0	0.967641	0.725443	0.8391	0.796892	0.58811	0.660099	0	0	0	0
6	GSE18281_CORTICAL_VS_MEDULLARY_THYMOCYTE_UP	151	0.744546	2.89791	0	0	897	2.54417	2.17493	0	2.05513	1.4941	1.50161	1.30109	0	1.34057	0	0	0	0	0	0.92531	0.979737	1.14666	1.00207	0	0	0	0	0	0	0	0	0	0.92943	0	0.83572	0.892156	0	0	0	0	0	0	0	1.92792	0	0	2.3205
6	GSE15930_STIM_VS_STIM_AND_TRICHOSTATINA_48H_CD8_T_CELL_DN	161	0.649119	2.56782	0	0	2039	0	2.17493	0	0	1.4941	1.50161	1.30109	0	1.34057	0	0	0	0	0	0.92531	0	0	1.00207	0	0	0	0	0	0	0	0	0	0.92943	0.823733	0.83572	0.892156	0	0	0	0	0	0	0	1.92792	0	0	0
6	GSE15930_STIM_VS_STIM_AND_IFNAB_48H_CD8_T_CELL_DN	161	0.640252	2.54099	0	0	1355	2.54417	2.17493	0	2.05513	1.4941	1.50161	1.30109	0	1.34057	0	0	0	0	0	0.92531	0.979737	0	1.00207	0	0	0	0	0	0	0	0	0	0.92943	0.823733	0.83572	0.892156	0	0	0	0	0	0	0	0	2.66108	0	0
6	GSE39864_WT_VS_GATA3_KO_TREG_UP	145	0.643799	2.51435	0	0	2111	2.54417	2.17493	0	2.05513	0	1.50161	0	0	0	0	0	1.13524	0	0	0	0	1.14666	0	0	0	0	0	0	0	0	0	0	0.92943	0.823733	0.83572	0.892156	0	0	0	0	0	0	0	0	0	1.98937	0
6	GSE35685_CD34POS_CD10NEG_CD62LPOS_VS_CD34POS_CD10POS_BONE_MARROW_DN	164	0.593662	2.36616	0	0	1663	2.54417	0	0	2.05513	0	0	0	0	1.34057	0	0	1.13524	0	0	0	0	1.14666	0	0	0	0	0	0	0	0	0	0	0	0.823733	0.83572	0	0	0	0	0	0	0	0	0	0	1.98937	0
6	GSE35685_CD34POS_CD38NEG_VS_CD34POS_CD10POS_BONE_MARROW_DN	167	0.673369	2.70628	0	0	1402	2.54417	0	0	2.05513	0	1.50161	1.30109	0	1.34057	0	0	1.13524	0	0	0	0	1.14666	0	0	0	0	0	0	0	0	0	0	0	0.823733	0.83572	0.892156	0	0	0	0	0	0	0	0	0	1.98937	0
6	GSE3337_CTRL_VS_4H_IFNG_IN_CD8POS_DC_DN	155	0.626938	2.48658	0	0	1541	2.54417	0	0	2.05513	0	1.50161	0	0	0	0	0	0	0	0	0	0.979737	1.14666	0	0	0	0	0	0	0	0	0	0	0.92943	0.823733	0.83572	0.892156	0	0	0	0	0	0	0	0	0	0	0
6	GSE37301_MULTIPOTENT_PROGENITOR_VS_GRAN_MONO_PROGENITOR_DN	166	0.683189	2.69318	0	0	1169	2.54417	2.17493	0	2.05513	0	1.50161	1.30109	0	1.34057	0	0	0	0	0	0.92531	0.979737	1.14666	1.00207	0	0	0	0	0	0	0	0	0	0	0.823733	0.83572	0	0	0	0	0	0	0	0	0	0	0	0
6	GSE34156_NOD2_LIGAND_VS_TLR1_TLR2_LIGAND_6H_TREATED_MONOCYTE_UP	169	0.7089	2.80611	0	0	1169	2.54417	2.17493	0	2.05513	1.4941	1.50161	1.30109	0	1.34057	0	0	0	0	0	0.92531	0.979737	1.14666	0	0	0	0	0	0	0	0	0	0	0.92943	0.823733	0.83572	0.892156	0	0	0	0	0	0	0	0	0	0	0
7	GSE9316_IL6_KO_VS_IFNG_KO_INVIVO_EXPANDED_CD4_TCELL_DN	148	0.719314	2.80859	0	0	1438	2.54417	0	2.14926	0	1.4941	0	0	0	0	1.19087	0	0	0	0	0.92531	0	1.14666	0	0	0	0	0	0	0	0	0	0	0	0	0.83572	0	0	0	0.725443	0.8391	0	0	0	1.92792	0	1.98937	2.3205
7	GSE7509_DC_VS_MONOCYTE_WITH_FCGRIIB_STIM_DN	151	0.653764	2.594	0	0	1046	0	2.17493	2.14926	2.05513	1.4941	0	0	0	1.34057	1.19087	0	1.13524	0	1.0896	0.92531	0.979737	0	0	0	0	0	0	0	0	0	0	0	0.92943	0	0	0.892156	0	0	0	0	0.796892	0	0.660099	1.92792	0	1.98937	0
7	GSE22140_GERMFREE_VS_SPF_MOUSE_CD4_TCELL_UP	152	0.703667	2.79388	0	0	1345	2.54417	2.17493	2.14926	2.05513	1.4941	0	0	0	1.34057	1.19087	0	0	0	1.0896	0.92531	0.979737	1.14666	0	0	0	0	0	0	0	0	0	0	0.92943	0.823733	0.83572	0.892156	0	0	0	0	0.796892	0	0.660099	0	0	0	0
7	GSE22140_GERMFREE_VS_SPF_ARTHRITIC_MOUSE_CD4_TCELL_UP	154	0.58624	2.32078	0	0	1220	2.54417	2.17493	2.14926	2.05513	1.4941	0	0	0	1.34057	1.19087	0	0	0	1.0896	0.92531	0.979737	1.14666	0	0	0	0	0	0	0	0	0	0	0	0.823733	0	0	0	0	0	0	0.796892	0	0.660099	0	0	0	0
7	GSE7548_NAIVE_VS_DAY7_PCC_IMMUNIZATION_CD4_TCELL_DN	158	0.637968	2.509	0	0	1016	2.54417	2.17493	2.14926	2.05513	1.4941	0	0	0	1.34057	1.19087	0	1.13524	0	1.0896	0.92531	0.979737	0	0	0	0	0	0	0	0	0	0	0	0.92943	0.823733	0.83572	0.892156	0	0	0	0	0.796892	0	0.660099	0	0	0	0
7	GSE1432_1H_VS_6H_IFNG_MICROGLIA_DN	155	0.572455	2.23405	0	0	1514	0	2.17493	0	0	1.4941	0	1.30109	1.39205	0	0	1.41455	1.13524	1.06413	1.0896	0.92531	0	0	0	0	0	0	0	0	0	0	0	0	0	0	0.83572	0	0	0	0.725443	0	0	0	0	0	0	0	0
7	GSE1432_CTRL_VS_IFNG_6H_MICROGLIA_DN	149	0.659344	2.56942	0	0	1370	2.54417	2.17493	0	0	1.4941	0	1.30109	1.39205	1.34057	0	1.41455	1.13524	1.06413	1.0896	0.92531	0	1.14666	0	0	0	0	0	0	0	0	0	0	0	0	0.83572	0	0	0.967641	0.725443	0	0	0	0	0	0	0	0
7	GSE1432_1H_VS_24H_IFNG_MICROGLIA_DN	145	0.543203	2.14502	0	0	1187	0	0	0	0	0	0	1.30109	0	0	0	1.41455	0	1.06413	1.0896	0.92531	0	0	0	0	0	0	0	0	0	0	0	0	0	0	0.83572	0	0.986688	0	0	0	0	0	0	0	0	0	0
7	GSE1432_CTRL_VS_IFNG_24H_MICROGLIA_DN	145	0.683417	2.6976	0	0	1844	2.54417	2.17493	0	0	1.4941	0	1.30109	0	1.34057	0	1.41455	0	1.06413	1.0896	0.92531	0.979737	1.14666	0	0	0	0	0	0	0	0	0	0	0	0.823733	0.83572	0.892156	0	0	0.725443	0.8391	0	0.58811	0	0	0	0	0
7	GSE37534_UNTREATED_VS_ROSIGLITAZONE_TREATED_CD4_TCELL_PPARG1_AND_FOXP3_TRASDUCED_DN	154	0.63512	2.51809	0	0	752	2.54417	0	0	2.05513	1.4941	1.50161	0	1.39205	0	0	0	1.13524	0	0	0	0.979737	1.14666	0	0	0	0	0	0	0	0	0	0	0	0	0.83572	0.892156	0	0.967641	0.725443	0	0	0	0.660099	1.92792	0	0	0
7	GSE21360_PRIMARY_VS_TERTIARY_MEMORY_CD8_TCELL_DN	152	0.610417	2.39018	0	0	1478	2.54417	0	0	0	0	0	0	0	0	0	0	0	0	0	0.92531	0	1.14666	0	0	0	0	0	0	0	0	0	0	0	0	0.83572	0.892156	0	0	0	0	0.796892	0	0	0	0	0	0
7	GSE42021_TCONV_PLN_VS_CD24HI_TCONV_THYMUS_UP	148	0.564885	2.23126	0	0	1641	0	0	0	0	0	0	0	0	0	0	0	0	0	0	0	0	1.14666	0	0	0	0	0	0	0	0	0	0	0	0	0.83572	0.892156	0	0	0	0.8391	0	0	0	1.92792	0	0	0
7	GSE42021_CD24HI_VS_CD24LOW_TCONV_THYMUS_DN	140	0.680757	2.63579	0	0	1053	2.54417	0	2.14926	2.05513	0	0	1.30109	0	0	0	0	0	0	0	0	0.979737	1.14666	0	0	0	0	0	0	0	0	0	0	0.92943	0	0.83572	0.892156	0	0.967641	0	0.8391	0.796892	0	0	0	0	0	0
8	GSE18791_CTRL_VS_NEWCASTLE_VIRUS_DC_18H_DN	118	0.671628	2.5519	0	0	731	0	0	0	0	1.4941	0	1.30109	1.39205	0	0	0	0	1.06413	0	0.92531	0	1.14666	0	1.05628	1.14542	1.38053	0	0.711987	0	0	0	0	0	0	0.83572	0	0.986688	0.967641	0	0	0.796892	0	0	0	0	0	0
8	GSE18791_CTRL_VS_NEWCASTLE_VIRUS_DC_14H_DN	120	0.626248	2.37382	0	0	752	0	0	0	2.05513	0	0	0	1.39205	1.34057	0	0	1.13524	1.06413	1.0896	0.92531	0.979737	1.14666	1.00207	1.05628	1.14542	0	0	0.711987	0.719025	0	0	0	0	0.823733	0	0	0	0	0	0	0	0.58811	0.660099	0	0	0	0
8	GSE18791_CTRL_VS_NEWCASTLE_VIRUS_DC_16H_DN	133	0.65626	2.56783	0	0	767	0	0	2.14926	2.05513	0	0	0	1.39205	1.34057	0	1.41455	1.13524	1.06413	1.0896	0.92531	0.979737	1.14666	1.00207	1.05628	1.14542	0	0	0.711987	0.719025	0	0	0	0	0	0	0	0	0.967641	0	0.8391	0.796892	0.58811	0.660099	0	0	0	0
8	GSE18791_CTRL_VS_NEWCASTLE_VIRUS_DC_12H_DN	135	0.676644	2.59764	0	0	963	0	0	0	2.05513	0	0	1.30109	1.39205	1.34057	0	0	1.13524	1.06413	1.0896	0.92531	0.979737	1.14666	1.00207	1.05628	1.14542	1.38053	0.942131	0.711987	0.719025	0	0.799407	0.890603	0	0	0.83572	0	0.986688	0.967641	0	0.8391	0	0.58811	0.660099	0	0	0	0
8	GSE18791_CTRL_VS_NEWCASTLE_VIRUS_DC_10H_DN	143	0.759531	2.95566	0	0	963	0	0	2.14926	2.05513	0	1.50161	1.30109	1.39205	1.34057	0	1.41455	1.13524	1.06413	1.0896	0	0.979737	1.14666	1.00207	1.05628	1.14542	1.38053	0.942131	0.711987	0.719025	0	0.799407	0.890603	0	0.823733	0.83572	0	0.986688	0.967641	0	0.8391	0.796892	0.58811	0.660099	0	0	0	0
8	GSE16755_CTRL_VS_IFNA_TREATED_MAC_DN	146	0.672129	2.64108	0	0	1919	2.54417	0	0	0	0	0	1.30109	1.39205	1.34057	0	0	0	0	1.0896	0	0	1.14666	1.00207	0	0	1.38053	0.942131	0.711987	0.719025	0	0	0.890603	0.92943	0.823733	0	0.892156	0	0.967641	0.725443	0	0	0.58811	0	0	0	0	0
8	GSE2706_UNSTIM_VS_8H_LPS_AND_R848_DC_DN	135	0.585296	2.28808	0	0	1344	2.54417	2.17493	0	0	0	1.50161	1.30109	1.39205	0	0	0	0	1.06413	0	0.92531	0	1.14666	1.00207	0	1.14542	0	0.942131	0	0	0	0	0	0	0	0	0	0	0.967641	0	0	0.796892	0	0	0	0	0	0
8	GSE2706_UNSTIM_VS_2H_LPS_DC_DN	125	0.586934	2.24607	0	0	937	2.54417	0	2.14926	0	0	0	1.30109	1.39205	1.34057	0	0	0	0	1.0896	0.92531	0.979737	1.14666	0	0	1.14542	0	0.942131	0	0	0	0	0	0	0.823733	0.83572	0	0	0	0	0	0	0	0	1.92792	0	0	0
8	GSE2706_UNSTIM_VS_2H_LPS_AND_R848_DC_DN	123	0.656366	2.51182	0	0	1504	2.54417	2.17493	2.14926	2.05513	0	0	1.30109	1.39205	1.34057	0	0	0	0	1.0896	0.92531	0.979737	1.14666	1.00207	0	0	0	0.942131	0	0	0	0	0	0	0.823733	0	0	0	0	0	0.8391	0	0	0	1.92792	0	0	0
8	GSE17974_IL4_AND_ANTI_IL12_VS_UNTREATED_24H_ACT_CD4_TCELL_DN	94	0.679261	2.48382	0	0	708	2.54417	0	2.14926	2.05513	1.4941	1.50161	1.30109	1.39205	1.34057	1.19087	0	1.13524	0	1.0896	0	0.979737	0	0	1.05628	0	0	0	0.711987	0	0	0	0.890603	0	0	0	0	0	0	0	0	0.796892	0	0.660099	1.92792	0	0	0
8	GSE2706_UNSTIM_VS_8H_R848_DC_DN	130	0.666427	2.56924	0	0	960	2.54417	0	0	2.05513	0	1.50161	1.30109	1.39205	1.34057	0	0	0	0	1.0896	0	0.979737	0	1.00207	1.05628	1.14542	0	0.942131	0	0.719025	0.820781	0.799407	0.890603	0	0	0	0.892156	0	0.967641	0	0	0.796892	0	0.660099	0	0	0	0
8	GSE14000_UNSTIM_VS_4H_LPS_DC_TRANSLATED_RNA_DN	130	0.7372	2.8457	0	0	677	0	2.17493	2.14926	2.05513	1.4941	1.50161	1.30109	1.39205	1.34057	1.19087	0	0	0	1.0896	0.92531	0.979737	1.14666	1.00207	1.05628	0	1.38053	0.942131	0.711987	0.719025	0.820781	0	0	0	0	0	0	0	0.967641	0	0.8391	0.796892	0	0.660099	1.92792	0	0	0
8	GSE14000_UNSTIM_VS_4H_LPS_DC_DN	134	0.746671	2.90207	0	0	720	0	0	2.14926	2.05513	0	1.50161	1.30109	0	1.34057	1.19087	0	0	0	1.0896	0.92531	0.979737	1.14666	1.00207	1.05628	1.14542	1.38053	0.942131	0.711987	0.719025	0.820781	0	0	0.92943	0.823733	0	0.892156	0	0.967641	0	0.8391	0.796892	0.58811	0.660099	1.92792	0	0	0
9	GSE34156_UNTREATED_VS_6H_NOD2_LIGAND_TREATED_MONOCYTE_DN	144	0.673561	2.64114	0	0	1110	0	0	0	0	0	1.50161	0	0	0	0	1.41455	0	0	0	0	0.979737	0	1.00207	0	0	0	0	0.711987	0	0	0	0.890603	0.92943	0.823733	0	0.892156	0	0	0.725443	0	0.796892	0	0.660099	0	0	0	0
9	GSE24634_IL4_VS_CTRL_TREATED_NAIVE_CD4_TCELL_DAY5_DN	135	0.571277	2.22721	0	0	759	0	2.17493	0	2.05513	1.4941	0	0	1.39205	0	0	1.41455	0	1.06413	0	0.92531	0.979737	0	0	0	0	0	0	0	0	0	0	0	0.92943	0	0.83572	0	0	0	0.725443	0	0.796892	0	0.660099	0	0	0	0
9	GSE6092_IFNG_VS_IFNG_AND_B_BURGDORFERI_INF_ENDOTHELIAL_CELL_DN	151	0.569491	2.2373	0	0	1505	0	2.17493	0	2.05513	1.4941	1.50161	0	0	0	0	1.41455	0	0	0	0	0	0	1.00207	1.05628	0	0	0.942131	0	0	0	0	0	0	0	0	0	0	0	0.725443	0	0	0	0	0	0	0	0
9	GSE14000_UNSTIM_VS_16H_LPS_DC_TRANSLATED_RNA_DN	137	0.615992	2.39038	0	0	963	0	2.17493	0	2.05513	1.4941	1.50161	1.30109	1.39205	0	0	1.41455	0	0	0	0.92531	0.979737	0	1.00207	0	0	0	0.942131	0	0.719025	0	0	0.890603	0	0	0	0	0	0	0.725443	0	0.796892	0.58811	0	1.92792	0	0	0
9	GSE7509_UNSTIM_VS_FCGRIIB_STIM_DC_DN	126	0.653085	2.50683	0	0	974	0	0	0	2.05513	0	1.50161	0	0	1.34057	0	0	0	0	0	0	0	1.14666	0	1.05628	0	0	0	0.711987	0	0	0	0	0.92943	0	0	0	0	0	0	0	0	0.58811	0.660099	0	0	0	0
9	GSE7509_UNSTIM_VS_IFNA_STIM_IMMATURE_DC_DN	119	0.687024	2.59937	0	0	1035	2.54417	0	0	2.05513	1.4941	1.50161	0	0	1.34057	0	1.41455	0	0	1.0896	0	0.979737	1.14666	0	1.05628	0	0	0	0	0.719025	0	0	0.890603	0	0	0	0	0	0	0.725443	0	0	0.58811	0.660099	0	0	0	0
9	GSE7218_IGM_VS_IGG_SIGNAL_THGOUGH_ANTIGEN_BCELL_DN	109	0.719039	2.70677	0	0	1696	2.54417	2.17493	0	2.05513	0	1.50161	0	0	0	0	0	0	0	1.0896	0	0.979737	0	0	1.05628	1.14542	0	0	0.711987	0.719025	0	0	0	0	0	0	0.892156	0	0	0.725443	0.8391	0	0	0	0	0	0	0
9	GSE40685_TREG_VS_FOXP3_KO_TREG_PRECURSOR_UP	136	0.710384	2.75466	0	0	720	0	2.17493	2.14926	2.05513	1.4941	0	0	0	0	0	0	0	1.06413	0	0	0.979737	1.14666	0	1.05628	1.14542	0	0	0.711987	0.719025	0.820781	0	0.890603	0.92943	0	0.83572	0.892156	0	0	0.725443	0.8391	0.796892	0	0.660099	0	0	0	0
9	GSE6259_DEC205_POS_DC_VS_BCELL_DN	145	0.659462	2.59689	0	0	1384	0	0	0	2.05513	0	0	0	0	1.34057	0	1.41455	0	1.06413	1.0896	0.92531	0	0	0	0	1.14542	0	0	0.711987	0	0	0	0	0.92943	0.823733	0	0	0	0	0	0	0.796892	0	0.660099	0	2.66108	0	0
9	GSE6259_FLT3L_INDUCED_DEC205_POS_DC_VS_CD8_TCELL_DN	139	0.733813	2.841	0	0	798	0	0	0	0	0	0	0	0	1.34057	0	1.41455	0	1.06413	0	0.92531	0.979737	0	1.00207	1.05628	1.14542	0	0.942131	0.711987	0.719025	0	0.799407	0	0.92943	0.823733	0	0	0	0.967641	0.725443	0.8391	0.796892	0	0	0	2.66108	0	0
9	GSE41867_DAY15_EFFECTOR_VS_DAY30_EXHAUSTED_CD8_TCELL_LCMV_CLONE13_UP	152	0.642074	2.51905	0	0	1035	0	2.17493	0	0	0	0	0	1.39205	0	0	0	0	1.06413	0	0.92531	0	0	1.00207	1.05628	1.14542	1.38053	0	0	0	0	0	0	0	0	0	0	0.986688	0.967641	0	0.8391	0.796892	0.58811	0	0	2.66108	0	0
9	GSE41867_DAY6_EFFECTOR_VS_DAY30_EXHAUSTED_CD8_TCELL_LCMV_CLONE13_UP	145	0.6571	2.55544	0	0	1096	0	2.17493	0	0	0	0	0	0	0	1.19087	0	0	0	0	0.92531	0	1.14666	0	1.05628	1.14542	1.38053	0	0	0	0	0	0	0	0	0	0	0.986688	0.967641	0.725443	0	0.796892	0.58811	0	0	2.66108	0	0
9	GSE2706_2H_VS_8H_LPS_STIM_DC_DN	126	0.607489	2.31651	0	0	1126	0	0	0	0	0	0	0	0	0	1.19087	0	1.13524	1.06413	0	0	0	0	0	1.05628	0	1.38053	0	0	0.719025	0	0	0	0	0	0.83572	0.892156	0.986688	0	0	0	0	0	0	0	2.66108	0	0
9	GSE18893_TCONV_VS_TREG_2H_CULTURE_DN	175	0.541781	2.17081	0	0	1393	0	0	0	0	0	0	0	0	0	1.19087	0	0	0	0	0	0	1.14666	0	0	0	1.38053	0	0	0	0	0	0	0	0	0.83572	0	0	0.967641	0.725443	0	0	0	0	0	2.66108	0	0
9	GSE41867_NAIVE_VS_DAY6_LCMV_EFFECTOR_CD8_TCELL_UP	162	0.540636	2.1412	0	0	1107	0	0	0	2.05513	0	0	0	0	0	0	0	0	0	0	0	0	0	0	0	0	1.38053	0	0	0.719025	0	0.799407	0.890603	0	0.823733	0	0	0	0	0	0	0	0	0	0	2.66108	0	0
9	GSE19888_ADENOSINE_A3R_INH_VS_ACT_IN_MAST_CELL_DN	140	0.539516	2.13144	0	0	1786	0	0	0	2.05513	0	0	0	0	0	0	0	0	0	0	0	0.979737	1.14666	0	0	1.14542	0	0	0	0	0	0.799407	0	0	0	0	0	0	0	0	0	0	0	0	0	2.66108	0	0
9	GSE22589_HEALTHY_VS_HIV_INFECTED_DC_DN	150	0.663764	2.60425	0	0	1035	0	0	0	0	1.4941	0	0	1.39205	0	1.19087	0	0	1.06413	0	0.92531	0	1.14666	0	1.05628	1.14542	0	0	0	0	0	0	0	0	0.823733	0.83572	0	0	0	0	0.8391	0	0	0	0	0	0	0
9	GSE25088_ROSIGLITAZONE_VS_IL4_AND_ROSIGLITAZONE_STIM_STAT6_KO_MACROPHAGE_DAY10_DN	154	0.573967	2.28344	0	0	2210	0	0	0	0	0	0	0	0	0	0	0	0	1.06413	0	0	0.979737	1.14666	0	0	1.14542	1.38053	0	0	0	0	0	0	0	0	0.83572	0	0	0	0.725443	0	0	0	0	0	0	0	2.3205
9	GSE44649_WT_VS_MIR155_KO_ACTIVATED_CD8_TCELL_UP	161	0.538909	2.14028	0	0	855	0	2.17493	0	0	0	0	0	1.39205	0	0	0	0	1.06413	0	0	0.979737	1.14666	0	0	1.14542	0	0	0	0.719025	0.820781	0	0	0	0	0.83572	0.892156	0	0	0	0	0	0	0	0	0	0	2.3205
9	GSE1112_HY_CD8AB_VS_HY_CD8AA_THYMOCYTE_RTOC_CULTURE_UP	120	0.560919	2.16034	0	0	1502	0	2.17493	0	0	0	0	0	0	0	0	0	0	0	0	0	0	1.14666	0	0	1.14542	0	0	0.711987	0.719025	0	0	0.890603	0	0	0	0	0	0	0	0.8391	0	0	0	0	0	0	0
9	GSE41867_MEMORY_VS_EXHAUSTED_CD8_TCELL_DAY30_LCMV_UP	136	0.554245	2.12572	0	0	973	0	0	0	2.05513	0	0	0	0	0	0	0	0	0	0	0	0	1.14666	0	0	1.14542	0	0	0	0.719025	0	0	0	0.92943	0	0	0	0.986688	0	0	0	0	0.58811	0	0	0	0	0
9	GSE21063_WT_VS_NFATC1_KO_3H_ANTI_IGM_STIM_BCELL_DN	150	0.536546	2.10733	0	5.77402e-06	1022	0	0	0	0	0	0	0	0	0	0	0	0	0	0	0	0	1.14666	0	0	0	0	0	0	0	0.820781	0	0	0.92943	0	0.83572	0	0	0	0.725443	0	0	0	0	0	0	0	0
9	GSE3337_CTRL_VS_16H_IFNG_IN_CD8POS_DC_DN	166	0.577894	2.31806	0	0	906	0	0	0	0	0	0	0	0	0	0	0	0	0	0	0	0	1.14666	1.00207	0	0	0	0	0	0	0	0	0	0.92943	0.823733	0.83572	0	0	0	0	0	0	0	0	0	0	1.98937	0
9	GSE36891_UNSTIM_VS_POLYIC_TLR3_STIM_PERITONEAL_MACROPHAGE_DN	169	0.538288	2.1733	0	0	2180	2.54417	0	0	0	0	0	0	0	0	0	0	0	0	0	0	0	0	0	0	0	0	0	0	0	0	0	0	0	0.823733	0	0	0	0	0.725443	0	0	0.58811	0	0	0	1.98937	0
9	GSE17721_PAM3CSK4_VS_GADIQUIMOD_12H_BMDC_DN	158	0.586277	2.33884	0	0	844	2.54417	0	0	0	0	0	0	0	0	0	0	0	0	0	0	0	0	0	1.05628	1.14542	0	0.942131	0	0	0.820781	0	0	0	0.823733	0	0.892156	0	0	0	0	0	0	0	0	2.66108	0	0
9	GSE7509_DC_VS_MONOCYTE_DN	150	0.562943	2.21098	0	0	1200	2.54417	0	0	0	0	1.50161	1.30109	0	0	0	0	0	0	0	0	0.979737	0	1.00207	0	0	0	0	0	0	0	0	0	0	0	0.83572	0.892156	0	0	0	0	0	0	0	0	0	0	0
9	GSE5589_LPS_VS_LPS_AND_IL10_STIM_IL10_KO_MACROPHAGE_45MIN_DN	140	0.55685	2.16382	0	0	1128	2.54417	0	0	2.05513	0	0	0	0	0	0	0	0	0	0	0	0.979737	0	0	0	0	0	0.942131	0	0	0	0	0.890603	0	0	0	0.892156	0	0	0	0	0	0	0.660099	0	0	0	0
9	GSE37301_HEMATOPOIETIC_STEM_CELL_VS_CD4_TCELL_UP	129	0.549212	2.14676	0	0	1728	2.54417	0	0	0	0	0	0	0	0	0	0	0	0	0	0	0	0	0	0	0	0	0.942131	0	0.719025	0	0	0	0	0.823733	0	0	0	0	0	0	0	0	0	0	0	0	0
9	GSE7768_OVA_ALONE_VS_OVA_WITH_MPL_IMMUNIZED_MOUSE_WHOLE_SPLEEN_6H_DN	128	0.558476	2.15282	0	0	2660	2.54417	0	0	0	0	0	1.30109	0	1.34057	0	0	0	0	0	0	0	0	0	0	0	0	0.942131	0	0.719025	0	0	0.890603	0	0	0	0	0	0	0	0	0	0	0.660099	0	0	0	0
9	GSE24634_IL4_VS_CTRL_TREATED_NAIVE_CD4_TCELL_DAY3_DN	128	0.602405	2.32882	0	0	1555	2.54417	0	0	0	0	0	0	0	1.34057	0	0	0	0	0	0.92531	0.979737	1.14666	0	0	0	0	0	0	0	0	0	0	0.92943	0	0.83572	0	0	0	0.725443	0	0	0	0	0	0	1.98937	0
9	GSE43863_NAIVE_VS_MEMORY_TH1_CD4_TCELL_D150_LCMV_UP	102	0.696882	2.59542	0	0	986	2.54417	0	0	0	0	0	0	0	1.34057	0	0	0	0	0	0	0.979737	1.14666	1.00207	1.05628	1.14542	0	0.942131	0.711987	0.719025	0	0.799407	0.890603	0.92943	0	0.83572	0	0	0.967641	0	0.8391	0	0	0	1.92792	0	1.98937	0
9	GSE17721_PAM3CSK4_VS_GADIQUIMOD_4H_BMDC_DN	149	0.63825	2.53149	0	0	1330	2.54417	0	0	0	0	1.50161	0	0	1.34057	0	0	0	0	0	0	0	0	1.00207	1.05628	0	0	0	0	0	0	0	0	0	0	0	0	0	0	0.725443	0.8391	0	0.58811	0	1.92792	0	0	0
9	GSE29617_CTRL_VS_DAY7_TIV_FLU_VACCINE_PBMC_2008_UP	135	0.573442	2.22527	0	0	1756	2.54417	0	0	2.05513	0	0	0	0	0	0	0	0	0	0	0	0	0	0	0	0	0	0	0	0	0	0	0	0	0	0	0	0	0	0	0	0	0	0	1.92792	0	0	0
9	GSE39152_BRAIN_VS_SPLEEN_CD103_NEG_MEMORY_CD8_TCELL_UP	178	0.557688	2.24572	0	0	3040	2.54417	0	0	0	0	1.50161	0	0	0	1.19087	0	1.13524	0	0	0	0	0	0	0	0	0	0	0	0	0	0	0	0	0	0.83572	0.892156	0	0	0	0	0	0	0	1.92792	0	0	0
9	GSE14386_UNTREATED_VS_IFNA_TREATED_ACT_PBMC_MS_PATIENT_DN	122	0.556487	2.14133	0	0	1059	2.54417	2.17493	0	0	0	0	0	0	0	0	0	0	0	1.0896	0.92531	0.979737	0	0	0	0	0	0	0	0	0	0	0	0	0	0	0	0	0.967641	0.725443	0.8391	0	0	0	0	0	1.98937	0
9	GSE7219_WT_VS_NIK_NFKB2_KO_DC_UP	158	0.568922	2.24385	0	0	1897	2.54417	2.17493	0	0	0	1.50161	0	0	0	0	0	0	0	1.0896	0.92531	0	0	0	0	0	0	0.942131	0	0	0	0.799407	0	0	0	0	0	0	0	0	0	0	0.58811	0	1.92792	0	0	0
9	GSE3982_CTRL_VS_LPS_48H_DC_DN	141	0.545375	2.13663	0	0	829	2.54417	2.17493	0	0	1.4941	0	0	0	1.34057	1.19087	0	0	0	1.0896	0.92531	0.979737	0	0	0	0	0	0	0	0	0	0	0	0	0	0	0	0	0	0.725443	0	0	0	0	1.92792	0	0	0
9	GSE21360_NAIVE_VS_SECONDARY_MEMORY_CD8_TCELL_DN	145	0.591877	2.32926	0	0	812	2.54417	0	0	2.05513	1.4941	0	0	0	0	0	0	0	1.06413	1.0896	0.92531	0.979737	0	0	0	0	0	0	0	0	0	0.799407	0.890603	0	0	0	0	0	0	0.725443	0	0	0.58811	0.660099	1.92792	0	0	0
10	GSE46606_DAY1_VS_DAY3_CD40L_IL2_IL5_STIMULATED_IRF4HIGH_BCELL_DN	152	0.554044	2.17329	0	0	2995	0	0	2.14926	0	0	0	0	0	0	0	0	0	0	0	0	0	0	0	0	0	1.38053	0.942131	0	0	0	0	0	0	0.823733	0	0	0	0.967641	0	0	0	0	0	1.92792	0	0	0
10	GSE2197_IMMUNOSUPPRESSIVE_DNA_VS_UNTREATED_IN_DC_UP	163	0.53154	2.09522	0	5.65854e-06	1957	0	0	0	0	0	0	0	0	0	0	0	0	0	1.0896	0	0	0	0	0	0	0	0	0	0	0	0	0	0	0	0	0	0	0	0	0	0	0	0	1.92792	0	0	0
10	GSE7218_UNSTIM_VS_ANTIGEN_STIM_THROUGH_IGG_BCELL_DN	97	0.586197	2.17171	0	0	1372	0	0	0	0	0	0	0	0	0	0	0	0	0	1.0896	0	0	0	0	1.05628	0	0	0	0	0.719025	0	0	0	0	0	0	0	0	0	0	0	0	0.58811	0	1.92792	0	0	2.3205
10	GSE36009_UNSTIM_VS_LPS_STIM_DC_UP	154	0.584163	2.30339	0	0	1598	0	0	0	0	0	0	0	0	0	0	0	0	0	0	0	0	0	0	0	1.14542	0	0.942131	0	0.719025	0	0	0	0	0	0.83572	0	0	0	0	0	0	0	0	1.92792	0	0	0
10	GSE36009_WT_VS_NLRP10_KO_DC_UP	169	0.586055	2.32343	0	0	2022	0	0	0	0	0	0	0	0	0	0	0	0	1.06413	0	0	0	0	0	0	0	0	0	0	0.719025	0	0	0	0	0	0	0	0.986688	0	0.725443	0	0	0.58811	0	1.92792	0	0	0
10	GSE35825_UNTREATED_VS_IFNA_STIM_MACROPHAGE_DN	128	0.626654	2.38771	0	0	2801	0	0	0	0	0	1.50161	0	0	1.34057	0	0	0	0	0	0	0.979737	1.14666	1.00207	0	0	0	0	0	0	0	0	0	0	0	0.83572	0.892156	0	0	0.725443	0	0	0	0.660099	1.92792	0	0	2.3205
10	GSE34392_ST2_KO_VS_WT_DAY8_LCMV_EFFECTOR_CD8_TCELL_DN	148	0.608846	2.38157	0	0	1790	0	2.17493	0	2.05513	0	1.50161	0	0	1.34057	0	0	0	0	0	0	0	0	1.00207	0	1.14542	0	0	0	0.719025	0	0	0	0	0	0	0	0	0	0	0	0	0	0	1.92792	0	0	0
10	GSE14769_UNSTIM_VS_120MIN_LPS_BMDM_DN	163	0.618562	2.44756	0	0	1742	0	2.17493	0	0	0	0	1.30109	0	1.34057	0	0	0	0	0	0	0	1.14666	0	0	1.14542	0	0.942131	0	0	0	0	0	0	0	0	0	0	0	0	0	0	0	0	1.92792	0	0	2.3205
10	GSE45365_NK_CELL_VS_CD11B_DC_DN	145	0.55943	2.1905	0	0	2570	0	0	0	0	0	0	0	0	0	0	0	1.13524	0	0	0	0	0	0	0	0	0	0	0	0	0	0	0	0	0	0	0	0	0	0	0	0	0	0	0	0	0	2.3205
10	GSE14769_UNSTIM_VS_80MIN_LPS_BMDM_DN	148	0.627128	2.47074	0	0	1571	0	0	0	0	0	1.50161	0	0	1.34057	0	0	1.13524	0	0	0	0	1.14666	0	0	0	0	0	0	0	0	0	0	0	0	0	0	0	0	0	0	0	0	0	1.92792	0	0	2.3205
10	GSE14769_UNSTIM_VS_60MIN_LPS_BMDM_DN	151	0.57726	2.27701	0	0	1504	0	0	0	0	0	0	0	0	0	0	0	1.13524	0	0	0	0	1.14666	0	0	0	0	0	0	0	0	0	0	0	0	0	0	0	0	0	0	0	0	0	1.92792	0	0	0
10	GSE14769_UNSTIM_VS_40MIN_LPS_BMDM_DN	153	0.620436	2.43899	0	0	1790	2.54417	0	0	0	0	1.50161	0	0	0	0	0	1.13524	0	0	0	0	1.14666	0	0	0	0	0	0	0	0	0	0	0	0	0	0	0	0	0	0	0	0	0	1.92792	0	1.98937	0
10	GSE19923_WT_VS_HEB_AND_E2A_KO_DP_THYMOCYTE_DN	161	0.570855	2.28301	0	0	1790	0	2.17493	0	0	0	0	1.30109	0	0	0	0	0	0	0	0	0	1.14666	0	0	0	0	0	0	0	0	0	0	0	0	0	0	0	0	0	0	0	0	0	1.92792	0	0	0
10	GSE36891_POLYIC_TLR3_VS_PAM_TLR2_STIM_PERITONEAL_MACROPHAGE_UP	104	0.573338	2.16554	0	0	2039	0	0	0	0	0	0	0	0	0	0	0	0	0	0	0	0	0	0	0	0	0	0	0	0	0	0	0	0	0	0	0	0	0	0	0	0	0	0	1.92792	0	1.98937	0
10	GSE37605_FOXP3_FUSION_GFP_VS_IRES_GFP_TREG_C57BL6_UP	152	0.544025	2.13273	0	0	1235	0	0	0	0	0	0	0	0	0	0	0	0	0	0	0	0	0	0	0	0	0	0	0	0	0	0	0	0	0	0	0	0	0	0	0	0	0	0	1.92792	0	1.98937	0
11	GSE39382_IL3_VS_IL3_IL33_TREATED_MAST_CELL_DN	156	0.561738	2.22783	0	0	1814	0	0	0	2.05513	1.4941	1.50161	0	1.39205	1.34057	1.19087	0	0	1.06413	0	0.92531	0	1.14666	0	0	0	0	0	0	0	0	0	0	0.92943	0.823733	0	0	0	0	0	0	0	0.58811	0	0	2.66108	0	2.3205
11	GSE44649_WT_VS_MIR155_KO_NAIVE_CD8_TCELL_DN	157	0.589875	2.33864	0	0	1285	2.54417	0	2.14926	0	0	1.50161	0	0	1.34057	1.19087	0	0	0	0	0.92531	0	0	0	0	0	0	0	0	0	0	0	0	0	0	0	0	0	0	0.725443	0	0.796892	0	0	0	0	0	2.3205
11	GSE43863_TFH_VS_LY6C_INT_CXCR5POS_MEMORY_CD4_TCELL_UP	151	0.60505	2.40973	0	0	1957	2.54417	0	0	0	1.4941	1.50161	0	0	1.34057	0	0	1.13524	0	1.0896	0	0	0	0	0	1.14542	1.38053	0	0	0	0	0	0	0	0.823733	0.83572	0.892156	0	0	0	0.8391	0	0	0.660099	1.92792	0	0	2.3205
11	GSE5679_CTRL_VS_PPARG_LIGAND_ROSIGLITAZONE_AND_RARA_AGONIST_AM580_TREATED_DC_UP	153	0.561855	2.23439	0	0	1080	2.54417	2.17493	0	0	0	1.50161	1.30109	0	1.34057	0	0	0	0	0	0.92531	0.979737	0	0	0	0	0	0	0	0	0	0	0	0.92943	0	0.83572	0	0	0	0	0	0	0	0	0	0	0	0
11	GSE19772_CTRL_VS_HCMV_INF_MONOCYTES_UP	163	0.544712	2.16438	0	0	2259	0	0	0	2.05513	1.4941	1.50161	1.30109	0	0	0	0	1.13524	0	0	0	0	0	0	0	0	0	0	0	0	0	0	0	0.92943	0	0.83572	0	0	0	0	0	0	0	0	0	0	0	0
11	GSE14415_INDUCED_TREG_VS_FAILED_INDUCED_TREG_DN	133	0.552946	2.11663	0	5.89431e-06	1281	2.54417	2.17493	0	0	1.4941	1.50161	1.30109	0	0	0	1.41455	1.13524	0	0	0	0	0	0	0	0	0	0	0	0	0	0	0	0	0	0	0	0	0	0	0	0	0	0	0	0	0	0
11	GSE35825_UNTREATED_VS_IFNG_STIM_MACROPHAGE_UP	153	0.576215	2.28158	0	0	1554	0	0	0	0	0	0	0	0	0	0	0	0	0	0	0.92531	0.979737	0	0	0	0	0	0	0	0.719025	0.820781	0	0	0.92943	0.823733	0	0	0.986688	0	0	0.8391	0	0	0	0	0	0	2.3205
11	GSE9601_NFKB_INHIBITOR_VS_PI3K_INHIBITOR_TREATED_HCMV_INF_MONOCYTE_DN	142	0.664351	2.60176	0	0	1343	0	0	0	2.05513	0	1.50161	1.30109	0	0	0	0	1.13524	0	0	0.92531	0.979737	0	0	0	0	0	0	0	0	0	0	0	0	0.823733	0	0.892156	0	0	0	0.8391	0.796892	0	0	0	0	1.98937	2.3205
11	GSE22140_HEALTHY_VS_ARTHRITIC_GERMFREE_MOUSE_CD4_TCELL_DN	156	0.555333	2.21981	0	0	1053	0	0	2.14926	2.05513	1.4941	0	0	0	0	0	0	0	0	1.0896	0	0.979737	1.14666	0	0	0	0	0	0	0	0	0	0	0	0	0	0	0	0	0	0	0.796892	0	0	0	0	0	0
11	GSE360_L_DONOVANI_VS_M_TUBERCULOSIS_DC_DN	144	0.550557	2.1607	0	0	708	0	0	2.14926	2.05513	1.4941	0	0	0	1.34057	0	0	0	0	1.0896	0.92531	0	0	0	0	0	0	0	0	0	0	0	0	0	0	0	0	0	0	0	0	0.796892	0	0	0	0	1.98937	0
11	GSE360_LOW_DOSE_B_MALAYI_VS_M_TUBERCULOSIS_DC_DN	158	0.560849	2.2225	0	0	1562	0	0	2.14926	2.05513	0	0	0	0	0	0	0	1.13524	0	1.0896	0	0	0	0	0	0	0	0	0	0	0	0	0	0.92943	0	0	0	0	0	0	0	0.796892	0	0	1.92792	0	1.98937	0
11	GSE360_CTRL_VS_M_TUBERCULOSIS_DC_DN	139	0.549665	2.13571	0	0	1017	0	0	0	2.05513	0	0	0	0	0	0	0	0	0	1.0896	0	0	0	0	0	0	0	0	0	0	0	0	0	0	0	0	0	0	0	0	0	0.796892	0	0	0	0	0	2.3205
11	GSE360_HIGH_DOSE_B_MALAYI_VS_M_TUBERCULOSIS_DC_DN	145	0.548593	2.16273	0	0	1187	0	0	0	2.05513	0	0	0	0	0	0	0	1.13524	0	1.0896	0	0	0	0	0	0	0	0	0	0	0	0	0	0.92943	0	0	0	0	0	0	0	0.796892	0	0	0	0	1.98937	2.3205
11	GSE9988_ANTI_TREM1_VS_LPS_MONOCYTE_DN	130	0.553431	2.12555	0	0	1675	0	0	2.14926	0	0	0	1.30109	0	0	0	0	0	0	0	0	0	0	0	0	0	0	0.942131	0	0	0	0	0	0	0	0	0	0	0	0	0	0	0	0	0	2.66108	0	0
11	GSE21360_SECONDARY_VS_QUATERNARY_MEMORY_CD8_TCELL_UP	119	0.584508	2.22033	0	0	1397	0	2.17493	0	0	1.4941	0	0	0	0	0	0	0	0	0	0	0	0	0	0	0	0	0.942131	0	0	0	0	0	0	0	0	0	0	0	0	0	0	0	0	0	0	1.98937	2.3205
11	GSE14699_NAIVE_VS_DELETIONAL_TOLERANCE_CD8_TCELL_DN	157	0.543611	2.14952	0	0	1138	0	2.17493	0	2.05513	0	0	1.30109	0	0	0	0	0	0	0	0	0.979737	0	1.00207	0	0	0	0	0	0	0.820781	0.799407	0	0	0	0	0	0	0.967641	0	0.8391	0	0	0	0	2.66108	0	0
11	GSE1925_CTRL_VS_IFNG_PRIMED_MACROPHAGE_24H_IFNG_STIM_DN	160	0.536424	2.12869	0	0	1772	0	2.17493	0	0	0	1.50161	1.30109	0	1.34057	0	0	0	0	0	0	0.979737	1.14666	0	0	0	0	0	0	0	0	0	0	0.92943	0	0	0	0	0	0	0	0	0	0	0	2.66108	0	0
11	GSE2405_S_AUREUS_VS_A_PHAGOCYTOPHILUM_NEUTROPHIL_UP	140	0.543653	2.10046	0	5.71569e-06	1360	0	2.17493	2.14926	0	0	0	0	0	0	0	0	0	0	0	0	0	1.14666	0	0	0	0	0	0	0.719025	0.820781	0	0	0	0	0	0	0	0.967641	0	0	0	0	0.660099	0	0	0	0
11	GSE37416_CTRL_VS_48H_F_TULARENSIS_LVS_NEUTROPHIL_UP	123	0.618934	2.38123	0	0	708	0	2.17493	2.14926	0	0	0	0	0	0	1.19087	0	0	1.06413	0	0	0.979737	0	0	0	0	0	0	0	0	0	0	0.890603	0	0	0	0	0	0	0	0	0.796892	0.58811	0.660099	0	0	0	0
11	GSE2405_0H_VS_12H_A_PHAGOCYTOPHILUM_STIM_NEUTROPHIL_UP	153	0.571035	2.23242	0	0	727	0	2.17493	2.14926	0	0	0	0	0	0	0	0	0	1.06413	0	0.92531	0.979737	0	1.00207	0	1.14542	0	0	0	0	0	0	0	0	0.823733	0.83572	0.892156	0	0.967641	0	0	0	0	0.660099	0	0	0	0
11	GSE13484_3H_UNSTIM_VS_YF17D_VACCINE_STIM_PBMC_DN	141	0.576298	2.25368	0	0	1544	0	0	2.14926	0	0	0	0	0	0	1.19087	0	0	0	0	0	0	0	0	0	0	0	0	0	0	0	0	0	0	0	0	0.892156	0.986688	0	0	0	0.796892	0	0.660099	0	0	0	0
11	GSE3982_CTRL_VS_LPS_4H_MAC_DN	156	0.565681	2.25823	0	0	1315	0	0	2.14926	2.05513	0	1.50161	1.30109	0	0	1.19087	0	0	0	1.0896	0	0	1.14666	0	0	0	0	0	0	0	0	0	0	0	0	0	0.892156	0	0	0	0	0	0	0	0	0	0	2.3205
11	GSE34205_RSV_VS_FLU_INF_INFANT_PBMC_DN	130	0.54798	2.12541	0	0	1788	0	0	2.14926	0	0	1.50161	0	1.39205	0	0	0	0	1.06413	1.0896	0	0	0	0	1.05628	0	0	0	0	0	0	0	0	0	0	0	0.892156	0	0	0	0	0.796892	0.58811	0	0	0	0	0
11	GSE41867_DAY6_VS_DAY15_LCMV_ARMSTRONG_EFFECTOR_CD8_TCELL_UP	115	0.549704	2.10821	0	5.83354e-06	1218	0	0	2.14926	0	0	1.50161	0	0	0	0	0	0	0	0	0	0	1.14666	0	0	0	0	0	0.711987	0.719025	0	0.799407	0.890603	0	0	0	0	0	0.967641	0	0	0	0	0	0	0	0	0
11	GSE41867_NAIVE_VS_DAY30_LCMV_CLONE13_EXHAUSTED_CD8_TCELL_UP	127	0.581561	2.24376	0	0	973	0	0	2.14926	0	0	1.50161	1.30109	1.39205	0	1.19087	0	0	0	0	0	0	0	0	1.05628	1.14542	0	0	0	0	0	0.799407	0.890603	0	0.823733	0	0.892156	0	0.967641	0	0	0	0.58811	0	0	0	0	0
11	GSE14000_UNSTIM_VS_16H_LPS_DC_DN	159	0.545163	2.14773	0	0	1516	0	0	0	0	0	0	1.30109	0	0	1.19087	0	0	0	1.0896	0.92531	0	0	1.00207	0	0	1.38053	0.942131	0	0	0.820781	0	0	0.92943	0.823733	0	0.892156	0	0	0.725443	0	0	0	0	0	0	0	0
11	GSE40443_INDUCED_VS_TOTAL_TREG_DN	145	0.54428	2.1429	0	0	1769	0	0	0	0	0	1.50161	1.30109	0	0	1.19087	0	0	0	1.0896	0	0	0	1.00207	1.05628	0	0	0	0	0	0	0.799407	0	0	0	0	0	0	0	0	0	0	0.58811	0	0	0	0	0
11	GSE11961_FOLLICULAR_BCELL_VS_MEMORY_BCELL_DAY7_UP	162	0.534017	2.10774	0	5.80363e-06	1742	0	0	0	0	0	0	1.30109	1.39205	0	1.19087	0	0	0	0	0.92531	0.979737	0	1.00207	0	0	0	0	0	0	0.820781	0.799407	0.890603	0	0.823733	0	0	0	0.967641	0	0	0	0.58811	0.660099	0	0	0	0
11	GSE11961_GERMINAL_CENTER_BCELL_DAY7_VS_PLASMA_CELL_DAY7_UP	149	0.569259	2.22575	0	0	1504	0	0	2.14926	0	0	0	0	0	0	0	0	0	0	1.0896	0	0	0	0	0	0	1.38053	0	0	0	0.820781	0	0	0	0	0	0.892156	0	0	0	0	0	0	0	0	0	0	0
11	GSE17974_IL4_AND_ANTI_IL12_VS_UNTREATED_72H_ACT_CD4_TCELL_DN	136	0.548378	2.15118	0	0	2302	0	0	0	0	0	0	1.30109	0	1.34057	0	0	0	0	0	0	0	0	0	1.05628	1.14542	1.38053	0.942131	0.711987	0	0.820781	0	0.890603	0	0	0.83572	0.892156	0	0	0	0	0	0	0	0	0	0	0
11	GSE2706_2H_VS_8H_R848_STIM_DC_DN	119	0.613804	2.34378	0	0	1019	0	0	0	0	0	0	0	0	0	0	0	0	1.06413	1.0896	0	0	0	1.00207	1.05628	1.14542	1.38053	0	0	0	0.820781	0	0.890603	0	0	0	0.892156	0.986688	0.967641	0	0	0.796892	0	0.660099	0	0	0	0
11	GSE33162_HDAC3_KO_VS_HDAC3_KO_MACROPHAGE_UP	156	0.558015	2.19811	0	0	1502	2.54417	0	0	0	0	1.50161	0	0	0	1.19087	0	0	1.06413	0	0	0.979737	0	0	0	1.14542	0	0	0	0	0.820781	0	0	0	0	0.83572	0.892156	0	0	0.725443	0.8391	0	0.58811	0	0	0	0	0
11	GSE32034_LY6C_HIGH_VS_LOW_MONOCYTE_DN	176	0.53444	2.15	0	0	1728	0	0	0	2.05513	0	1.50161	0	0	0	1.19087	0	0	1.06413	0	0	0.979737	1.14666	1.00207	1.05628	1.14542	0	0	0	0	0.820781	0	0	0	0	0	0.892156	0	0	0.725443	0.8391	0	0	0	0	0	0	0
11	GSE17974_IL4_AND_ANTI_IL12_VS_UNTREATED_48H_ACT_CD4_TCELL_DN	111	0.552923	2.09735	0	5.68697e-06	1487	0	0	0	0	1.4941	0	0	0	0	1.19087	1.41455	0	0	1.0896	0.92531	0	0	0	1.05628	1.14542	0	0	0.711987	0	0.820781	0	0	0	0	0	0	0	0	0	0	0	0	0	1.92792	0	0	0
11	GSE9960_GRAM_NEG_VS_GRAM_NEG_AND_POS_SEPSIS_PBMC_UP	110	0.563134	2.11535	0	5.86377e-06	819	0	0	0	2.05513	1.4941	1.50161	0	0	0	0	0	0	0	1.0896	0	0.979737	0	0	0	1.14542	0	0	0	0.719025	0	0	0.890603	0	0	0	0	0	0	0	0	0.796892	0	0.660099	0	0	0	0
11	GSE9960_GRAM_NEG_VS_GRAM_POS_SEPSIS_PBMC_UP	141	0.553099	2.14908	0	0	1440	0	0	0	0	0	1.50161	0	0	0	0	0	0	0	1.0896	0.92531	0.979737	0	0	1.05628	0	1.38053	0	0	0	0	0	0.890603	0	0	0	0	0	0	0	0	0	0	0.660099	0	0	0	0
[truncated: 165 more columns]
